# Supplementary material for: USP14 promotes colorectal cancer progression by targeting JNK for stabilization
Source: Cell Death Dis. 2023 Jan 24;14(1):56. doi: 10.1038/s41419-023-05579-5 (PMC9873792; doi:10.1038/s41419-023-05579-5)
Supplement: Supplementary file 6 — Supplementary Table 1 [file 41419_2023_5579_MOESM6_ESM.xlsx]

## Sheet: Sheet1
		Supplementary Table 1
Genes	Primers	Primer sequences	Application
c-MYC	Forward	5'-GGCTCCTGGCAAAAGGTCA-3'	RNA expression
	Reverse	5'-CTGCGTAGTTGTGCTGATGT-3'	RNA expression
CDK5	Forward	5'-CTTCATGACGTCCTGCACAG-3'	RNA expression
	Reverse	5'-TTCAGCTCCCCATTCCTGTT-3'	RNA expression
MDM2	Forward	5′-ACGACAAAGAAAACGCCACA-3′	RNA expression
	Reverse	5′-ACCAGCATCAAGATCCGGAT-3′	RNA expression
DNAJA3	Forward	5′-CCCTTTTGTGATGCGTTCCA-3′	RNA expression
	Reverse	5′-AGGCACAGGGATCATCACTC-3′	RNA expression
Cyclin D2	Forward	5′-GTCTCTGATCCGCAAGCATG-3′	RNA expression
	Reverse	5′-CGAGCTCACTTCCTCATCCT-3′	RNA expression
CDC42	Forward	5′-AGGCTGTCAAGTATGTGGAGT-3′	RNA expression
	Reverse	5′-CTCCAGGGCAGCCAATATTG-3′	RNA expression
GAPDH	Forward	5′-GGAGCGAGATCCCTCCAAAAT-3′	RNA expression
	Reverse	5′-GGCTGTTGTCATACTTCTCATGG-3′	RNA expression
Cdk5	Forward	5′-TTGGGGCCAAGCTGTACTCCACGT-3′	RNA expression
	Reverse	5′-GCAGGCCATTGTTCCTCAGTCGGT-3′	RNA expression
c-Myc	Forward	5'-ACAGCAAACCTCCGCACAGCCCACT-3'	RNA expression
	Reverse	5'-GCACTTGCGGTTGTTGCTGATCTGC-3'	RNA expression
Cdc42	Forward	5'-TAAGTGTGTTGTTGTGGGCG-3'	RNA expression
	Reverse	5'-TCTCAGGCACCCACTTTTCT-3'	RNA expression
Cyclin d2	Forward	5'-AGGAGCTGCTGGAGTGGGAACTGGT-3'	RNA expression
	Reverse	5'-TGCTTGCGGATCAGGGACAGCT-3'	RNA expression
Dnaja3	Forward	5'-CGCTGCTGACATTGAGACCCGGTGT-3'	RNA expression
	Reverse	5'-TTTCTGGCTGGCATTTCGGGGC-3'	RNA expression
FOS	Forward	5'-ACTTCATTCCCACGGTCACT-3'	RNA expression
	Reverse	5'-TAAGTCTTCACAACGCCAGC-3'	RNA expression
USP14	Forward	5'-ATGCCGCTCTACTCCGTTACT-3'	RNA expression
	Reverse	5'-GCCTTGAATACCATTGGAGGTTC-3'	RNA expression
Mdm2	Forward	5'-AGGACAGCGAGGAGAAGGCCGAACA-3'	RNA expression
	Reverse	5'-CCCCTGGCAGATCACACATGGT-3'	RNA expression
Villin	Forward	5'-CGGGATCCGCCACCATGCCGCTCTACTCCGTTAC-3'	Mouse genome typing
	Reverse	5'-CCGCTCGAGGCCACCCTGTTCACTTTCCTCTTCA-3'	Mouse genome typing
Floxp	Forward	5'-AATAGGGGCTGCCAAAGACCTTC-3'	Mouse genome typing
	Reverse	5'-GAAAGTACAGCTTTCCCAGTGCTGC-3'	Mouse genome typing
USP14	Forward	5'-CGGGATCCGCCACCATGCCGCTCTACTCCGTTAC	Cloning
	Reverse	5'-CCGCTCGAGGCCACCCTGTTCACTTTCCTCTTCCA	Cloning
USP14 C114A	Forward	5'-TAACACTGCTTACATGAA-3'	Cloning
	Reverse	5'-TTCATGTAAGCAGTGTTA-3'	Cloning
JNK2	Forward	5'-CGGGATCCGCCACCATGAGCGACAGTAAATGTGA-3'	Cloning
	Reverse	5'-CGCTCGAGGCCACCTCGACAGCCTTCAAGGGGTC-3'	Cloning
FOS sgRNA-1	Forward	5'-GCAGGTCCGGACTGGTCGAGA-3'	Human gene deletion
	Reverse	5'-TCTCGACCAGTCCGGACCTGC-3'	Human gene deletion
FOS sgRNA-2	Forward	5'-GGCGTTGTGAAGACCATGAC-3'	Human gene deletion
	Reverse	5'-GTCATGGTCTTCACAACGCC-3'	Human gene deletion
USP14 sgRNA-1	Forward	5'-ACTCCCGATAACTGCCTAAT-3'	Human gene deletion
	Reverse	5'-ATTAGGCAGTTATCGGGAGT-3'	Human gene deletion
USP14 sgRNA-2	Forward	5'-CTTATGCCTGTTAGAGTA-3'	Human gene deletion
	Reverse	5'-TACTCTAACAGGCATAAG-3'	Human gene deletion
Usp14 sgRNA-1	Forward	5'-AAGGCCAGGAACTTTATCCT-3'	Mouse gene deletion
	Reverse	5'-AGGATAAAGTTCCTGGCCTT-3'	Mouse gene deletion
Usp14 sgRNA-2	Forward	5'-AGCCTTAAATTCACCATGAT-3'	Mouse gene deletion
	Forward	5'-ATCATGGTGAATTTAAGGCT-3'	Mouse gene deletion
