# Supplementary material for: USP14 promotes colorectal cancer progression by targeting JNK for stabilization
Source: Cell Death Dis. 2023 Jan 24;14(1):56. doi: 10.1038/s41419-023-05579-5 (PMC9873792; doi:10.1038/s41419-023-05579-5)
Supplement: Supplementary file 8 — Supplementary Table 3 [file 41419_2023_5579_MOESM8_ESM.csv]

Gene ID	RKO1 FPKM	RKO2 FPKM	RKO3 FPKM	RKOUSP14KO1 FPKM	RKOUSP14KO2 FPKM	RKOUSP14KO3 FPKM	Other Gene ID	Transcripts	Gene Type
57573	0.1	0.17	0.2	0.12	0.13	0.19	ZNF471	NM_020813,NM_001321768	Known_gene
8563	22.84	20.62	21.34	22.86	23.06	23.88	THOC5	NM_003678,NM_001002877,NM_001002878,BGI_novel_T009896,NM_001002879	Known_gene
BGI_novel_G001638	0.95	2.11	3.16	3.24	2.86	2.05	BGI_novel_G001638	BGI_novel_T015564	Novel_gene
8434	0	0	0	0	0	0	RECK	NM_001316348,NM_001316345,NM_001316347,NM_021111,NM_001316346	Known_gene
10309	4.31	4.72	4.94	4.85	4.73	5.06	CCNO	NM_021147,BGI_novel_T011722	Known_gene
7652	0	0	0	0.02	0	0	ZNF99	NM_001080409	Known_gene
80176	13.57	12.35	12.39	12.97	12.37	13.59	SPSB1	NM_025106	Known_gene
1387	6.09	6.51	6.74	6.73	7.04	6.82	CREBBP	NM_004380,BGI_novel_T005452,NM_001079846	Known_gene
55854	57.61	68.09	69.38	67.28	71.75	74.07	ZC3H15	NM_018471	Known_gene
150275	14.2	15.8	15.94	14.8	17.27	16.93	CCDC117	NM_001284265,NM_001284263,NM_001284264,NM_173510	Known_gene
79572	36.58	42.74	43.63	40.48	42.3	40.98	ATP13A3	BGI_novel_T011005,NM_024524,BGI_novel_T011006	Known_gene
2634	0.64	0.57	0.56	0.64	0.79	0.69	GBP2	NM_004120	Known_gene
1785	30.01	27.65	29.94	31.62	29.36	29.34	DNM2	NM_004945,BGI_novel_T007396,NM_001005360,BGI_novel_T007395,NM_001190716,NM_001005362,BGI_novel_T007394,NM_001005361	Known_gene
83548	8.53	9.32	10.06	10.89	11.13	11.1	COG3	BGI_novel_T004073,NM_031431	Known_gene
9363	0	0	0	0	0	0	RAB33A	NM_004794	Known_gene
51599	22.41	19.91	20.19	26.76	20.23	21.97	LSR	NM_205835,NM_205834,NM_001260489,NM_015925,NM_001260490	Known_gene
152926	5.95	7.89	7.07	6.69	6.84	6.41	PPM1K	NM_152542,BGI_novel_T011352,BGI_novel_T011351,BGI_novel_T011350	Known_gene
401409	0.16	0.25	0.17	0.34	0.08	0.49	RAB19	NM_001008749	Known_gene
79618	3.86	4.85	4.06	2.18	2.64	2	HMBOX1	NM_001324394,NM_001324386,BGI_novel_T013978,NM_001324391,BGI_novel_T013980,NM_001324383,NM_001324392,BGI_novel_T013976,NM_024567,NM_001330498,NM_001324388,NM_001324393,NM_001324390,NM_001324382,NM_001324395,BGI_novel_T013981,NM_001324387,NM_001324384,NM_001135726,NM_001324385,BGI_novel_T013977,BGI_novel_T013979,NM_001324389	Known_gene
4893	29.28	30.19	32.57	33.05	34.86	36.49	NRAS	NM_002524	Known_gene
347517	0.07	0	0.07	0	0.07	0	RAB41	NM_001032726	Known_gene
84071	0.41	0.57	0.56	0.36	0.36	0.43	ARMC2	BGI_novel_T012713,NM_001286609,BGI_novel_T012714,NM_032131	Known_gene
7022	1.15	0.96	1.3	1.39	1.39	1.39	TFAP2C	NM_003222	Known_gene
1244	0.1	0.24	0.09	0.05	0.09	0.13	ABCC2	NM_000392	Known_gene
1638	0.04	0.1	0.06	0.04	0	0.03	DCT	BGI_novel_T004191,BGI_novel_T004194,NM_001922,BGI_novel_T004190,NM_001322183,BGI_novel_T004193,BGI_novel_T004192,NM_001322186,BGI_novel_T004189,BGI_novel_T004186,NM_001322185,BGI_novel_T004187,NM_001322182,BGI_novel_T004188,NM_001322184,NM_001129889	Known_gene
25953	45.44	37.27	38.18	44.69	36.36	42.41	PNKD	NM_001077399,NM_015488,NM_022572	Known_gene
BGI_novel_G000632	0	0	0	0	0.21	0	BGI_novel_G000632	BGI_novel_T006920	Novel_gene
1969	52.69	48.39	50.08	53.26	49.37	48.93	EPHA2	NM_004431,BGI_novel_T000168,BGI_novel_T000169,NM_001329090	Known_gene
339263	6.01	6.57	6.5	6.99	6.81	6.92	C17orf51	NM_001113434	Known_gene
112812	19.92	11.85	11.75	18.04	19.24	19.72	FDX1L	NM_001031734	Known_gene
2203	0	0	0	0	0	0	FBP1	NM_000507,NM_001127628	Known_gene
4358	48.16	54.03	46.44	56.39	56.78	55.64	MPV17	BGI_novel_T008314,BGI_novel_T008315,NM_002437,BGI_novel_T008313,BGI_novel_T008316	Known_gene
91373	17.5	17.76	18.68	21.61	20.51	20.22	UAP1L1	NM_207309,BGI_novel_T015063,BGI_novel_T015062,BGI_novel_T015061,BGI_novel_T015060,BGI_novel_T015059	Known_gene
114836	0	0	0	0.03	0	0	SLAMF6	NM_001184715,NM_001184716,NM_001184714,NM_052931	Known_gene
79805	3.02	3.3	3.06	3.3	3.08	3.43	VASH2	NM_001136474,BGI_novel_T001391,NM_001136475,BGI_novel_T001392,NM_024749,NM_001301056	Known_gene
84275	20.88	19.81	18.72	21.37	21.03	21.48	SLC25A33	NM_032315	Known_gene
10233	6.99	7.64	6.05	6.53	4.95	5.36	LRRC23	NM_201650,NM_006992,NM_001135217,BGI_novel_T003215	Known_gene
4836	31.1	29.21	30.91	35.63	35.55	34.19	NMT1	NM_021079	Known_gene
23788	71.63	60.67	64.62	62.48	66.44	68.46	MTCH2	NM_001317231,NM_001317232,NM_001317233,BGI_novel_T002580,BGI_novel_T002581,NM_014342	Known_gene
56971	3.23	4.33	4.03	4.19	3.33	3.51	CEACAM19	BGI_novel_T007840,BGI_novel_T007838,NM_001127893,BGI_novel_T007839,NM_020219	Known_gene
167465	0	0.01	0	0	0	0	ZNF366	NM_152625	Known_gene
100996485	1.32	1.56	1.81	2.14	1.92	1.63	C5orf66	NM_001277348	Known_gene
140465	127.41	89.17	100.6	80.9	77.79	76.47	MYL6B	NM_002475,BGI_novel_T003505,NM_001199629,BGI_novel_T003506	Known_gene
374395	39.51	37.64	38.71	40.48	38.89	36.81	TMEM179B	NM_199337	Known_gene
90806	16.66	17.52	17.55	19.47	20.53	19.69	ANGEL2	NM_144567,NM_001300758,NM_001300755,BGI_novel_T001393,NM_001300753,NM_001300757	Known_gene
57026	25.28	20.47	21.79	21.53	20.64	21.56	PDXP	NM_020315	Known_gene
57658	11.95	15.75	12.75	10.62	10.22	10.98	CALCOCO1	BGI_novel_T003468,BGI_novel_T003465,BGI_novel_T003464,BGI_novel_T003467,NM_020898,BGI_novel_T003463,BGI_novel_T003466,NM_001143682	Known_gene
BGI_novel_G000738	9.13	13.24	14.07	15.68	11.78	12.72	BGI_novel_G000738	BGI_novel_T008156	Novel_gene
9968	6.99	8.2	7.35	7.77	6.89	7.08	MED12	NM_005120,BGI_novel_T015316	Known_gene
1259	0.07	0	0.05	0.03	0.03	0	CNGA1	NM_000087,NM_001142564,BGI_novel_T011218	Known_gene
9961	9.13	7.95	7.7	11	11.98	10.96	MVP	BGI_novel_T005650,BGI_novel_T005648,NM_001293204,NM_017458,BGI_novel_T005649,NM_005115,NM_001293205	Known_gene
26002	0	0	0	0.02	0	0	MOXD1	NM_015529	Known_gene
8694	17.34	16.29	17.37	20.03	17	19.46	DGAT1	BGI_novel_T014332,NM_012079,BGI_novel_T014333	Known_gene
57379	0	0	0	0	0.03	0	AICDA	NM_001330343,NM_020661	Known_gene
5464	178.51	145.47	164.54	147.56	157.09	162.89	PPA1	NM_021129,BGI_novel_T001889	Known_gene
11280	0.02	0.05	0.05	0.03	0.06	0.1	SCN11A	NM_001287223,NM_014139	Known_gene
9985	0.21	0.19	0.4	0.43	0.35	0.28	REC8	NM_001048205,NM_005132	Known_gene
171392	10.19	15.5	14.44	13.05	15.89	13.25	ZNF675	NM_138330	Known_gene
83547	4.54	2.22	2.71	3.08	3.18	3.11	RILP	NM_031430	Known_gene
29998	2.28	2.97	2.62	3.18	2.63	2.31	GLTSCR1	BGI_novel_T007902,NM_015711	Known_gene
3475	14.12	14.85	15.5	16.33	17.72	17.16	IFRD1	NM_001550,NM_001197080,BGI_novel_T013654,NM_001007245,NM_001197079,BGI_novel_T013655	Known_gene
55109	12.8	18.06	15.26	13.95	14.97	15.56	AGGF1	NM_018046	Known_gene
8193	2.17	2.5	2.68	3.09	3.45	2.39	DPF1	NM_001289978,NM_004647,BGI_novel_T007707,NM_001135156,BGI_novel_T007706,NM_001135155	Known_gene
6327	0	0	0	0	0	0	SCN2B	NM_004588	Known_gene
55814	5.23	8.96	9.2	6.96	7.35	7.48	BDP1	NM_018429,BGI_novel_T012288	Known_gene
65059	3.47	4.79	4.6	3.89	3.71	3.67	RAPH1	NM_203365,NM_213589,NM_001329728	Known_gene
117854	0	0	0	0	0	0.02	TRIM6	NM_001198644,NM_058166,NM_001003818,NM_001198645	Known_gene
728689	0.31	0	0	0.46	0.34	0.45	EIF3CL	NM_001317856,NM_001099661,NM_001317857	Known_gene
1203	12.51	10.83	10.47	15.83	16.68	16.81	CLN5	NM_006493	Known_gene
91664	2.6	3.06	3.07	3.32	3.37	3.08	ZNF845	NM_001321523,NM_138374,NM_001321524,NM_001321522,BGI_novel_T008038	Known_gene
4261	0	0	0.02	0.03	0	0	CIITA	NM_000246,NM_001286402,NM_001286403	Known_gene
343637	0	0	0	0.03	0	0	RSPO4	NM_001040007,NM_001029871	Known_gene
51109	62.83	66.5	63.04	48.52	47.31	48.21	RDH11	NM_001252650,NM_016026	Known_gene
55720	38.3	35.29	40.17	44.56	43.87	46.01	TSR1	NM_018128	Known_gene
10919	18.48	18.76	19.34	23.19	21.52	21.7	EHMT2	NM_001318833,NM_001289413,NM_025256,NM_006709	Known_gene
200403	0	0.02	0	0	0	0	VWA3B	NM_144992,NM_001345864	Known_gene
10390	20.59	15.9	18.02	18.29	16.76	19.32	CEPT1	NM_001007794,BGI_novel_T000795,BGI_novel_T000797,NM_006090,NM_001330743,BGI_novel_T000796	Known_gene
84649	5.6	3.85	4.51	5.29	4.68	6.12	DGAT2	NM_001253891,NM_032564	Known_gene
2359	0	0.03	0	0.03	0	0	FPR3	NM_002030	Known_gene
646960	0.07	0.07	0.07	0.11	0	0.03	PRSS56	NM_001195129	Known_gene
29842	2.19	2.23	2.28	2.13	2.31	2.27	TFCP2L1	NM_014553,BGI_novel_T008739	Known_gene
9683	7.36	8.66	8.56	8.85	8.49	8.42	N4BP1	NM_153029,BGI_novel_T005723	Known_gene
153527	56.99	46.52	55.01	48.22	50.04	50.18	ZMAT2	NM_144723	Known_gene
266629	0	0	0	0	0.03	0	SEC14L3	NM_001257379,NM_174975,NM_001257378,NM_001257382	Known_gene
6631	135.51	115	125.67	134.79	133.82	132.68	SNRPC	BGI_novel_T012471,NM_003093	Known_gene
8611	9.39	9.48	10.19	8.05	8.09	8.33	PLPP1	NM_176895,NM_003711	Known_gene
51322	34.82	42.44	43.2	44.31	42.72	43.04	WAC	NM_100486,NM_100264,BGI_novel_T001705,BGI_novel_T001707,BGI_novel_T001706,NM_016628	Known_gene
79154	16.34	15.6	15.62	13.68	14.09	12.47	DHRS11	BGI_novel_T006937,BGI_novel_T006936,NM_024308	Known_gene
23171	11.99	11.23	12.54	11.98	12.05	11.74	GPD1L	NM_015141	Known_gene
5970	45.71	44.56	44.73	47.86	47.45	45.75	RELA	NM_001243985,BGI_novel_T002738,NM_001243984,NM_021975,BGI_novel_T002739,NM_001145138	Known_gene
4094	0	0	0.01	0	0	0	MAF	NM_001031804,NM_005360	Known_gene
1266	93.94	88.36	80.75	85.18	85.02	85.1	CNN3	NM_001286056,NM_001839,NM_001286055	Known_gene
4704	44.6	38.84	37.31	38.27	37.3	39.88	NDUFA9	NM_005002	Known_gene
221491	17.54	17.65	14.42	16.91	13.98	16.27	C6orf1	NM_001008703,NM_001287396,NM_001008704,NM_001287397,NM_178508,NM_001287398	Known_gene
79924	0	0	0	0	0	0	ADM2	NM_001253845	Known_gene
3419	38.57	37.23	40.08	42.71	45.03	44.68	IDH3A	NM_005530	Known_gene
80032	9.65	8.15	8.74	8.79	8.22	8.43	ZNF556	BGI_novel_T007248,NM_001300843,BGI_novel_T007249,NM_024967	Known_gene
10430	103.22	90.05	89.79	93.73	84.41	90.31	TMEM147	NM_032635,NM_001242597,NM_001242598	Known_gene
23416	0.41	0.43	0.36	0.17	0.17	0.18	KCNH3	NM_001314030,NM_012284	Known_gene
79982	9.59	13.58	13.93	11.91	12.81	12.14	DNAJB14	NM_001278310,NM_001278311,NM_001031723	Known_gene
260425	3.28	3.39	3.15	2.65	2.7	2.43	MAGI3	NM_152900,NM_001142782,BGI_novel_T000817,BGI_novel_T000818	Known_gene
10052	0.34	0.42	0.45	0.65	0.7	0.63	GJC1	NM_005497,NM_001080383	Known_gene
39	53.48	45.01	45.61	50.62	51.07	47.36	ACAT2	NM_001303253,NM_005891	Known_gene
7514	89.28	97.17	100.64	93.08	100.67	97.4	XPO1	NM_003400	Known_gene
51751	0.13	0.41	0.13	0.27	0.4	0	HIGD1B	NM_016438,NM_001271880	Known_gene
10300	19.77	16.55	19.55	17.01	15.63	15.71	KATNB1	BGI_novel_T005777,NM_005886	Known_gene
51025	36.26	32.41	31.49	39.3	31.61	39.2	PAM16	NM_016069	Known_gene
79823	4.61	4.64	5.05	6.14	5.23	5.41	CAMKMT	NM_024766	Known_gene
BGI_novel_G000004	0	0.02	0.02	0	0	0	BGI_novel_G000004	BGI_novel_T000139	Novel_gene
25854	1.93	1.56	1.85	1.6	1.53	1.46	FAM149A	BGI_novel_T011591,BGI_novel_T011592,NM_015398,NM_001006655	Known_gene
BGI_novel_G000932	0	0	0.14	0	0	0	BGI_novel_G000932	BGI_novel_T009784	Novel_gene
8091	46.61	61.35	61.67	54.8	54.36	55.11	HMGA2	NM_001300918,BGI_novel_T003592,NM_003484,NM_001300919,NM_001330190,NM_003483	Known_gene
60436	15.62	15.89	14.56	19.03	16.91	17.1	TGIF2	NM_021809,NM_001199514,NM_001199513,NM_001199515	Known_gene
1	0.04	0.13	0.25	0.09	0.04	0.25	A1BG	BGI_novel_T008141,NM_130786,BGI_novel_T008142	Known_gene
506	423.57	311.41	347.57	312.93	306.18	320.37	ATP5B	BGI_novel_T003526,BGI_novel_T003528,NM_001686	Known_gene
51058	6.28	4.85	6.55	7.51	5.82	8	ZNF691	BGI_novel_T000459,NM_015911,NM_001242739	Known_gene
23318	12.52	16.65	16.1	12.87	12.41	12.42	ZCCHC11	NM_015269,NM_001009881,BGI_novel_T000531	Known_gene
729747	2.52	2.47	2.16	1.91	2.31	2.43	ZNF878	NM_001080404	Known_gene
8100	4.59	6.26	5.55	6.65	7.06	6.33	IFT88	BGI_novel_T003975,NM_001318491,BGI_novel_T003976,NM_006531,BGI_novel_T003977,NM_175605,NM_001318493,BGI_novel_T003974	Known_gene
64777	11.2	11.38	11.66	11.8	12.08	11.98	RMND5B	NM_022762,NM_001288795,NM_001288794	Known_gene
8537	0	0.05	0.02	0	0.02	0	BCAS1	NM_001316361,NM_001323347,BGI_novel_T009588,NM_003657	Known_gene
147700	8.47	10.88	9.8	9.51	8.95	8.9	KLC3	BGI_novel_T007852,BGI_novel_T007853,BGI_novel_T007854,BGI_novel_T007851,NM_177417	Known_gene
23379	10.49	13	13.1	11.74	11.99	11.6	ICE1	NM_015325	Known_gene
255758	1.41	0.49	1.2	1.37	0.96	1.07	TCTEX1D2	NM_152773	Known_gene
57062	79.23	75.73	76.81	84.16	87.43	85.38	DDX24	NM_020414	Known_gene
51667	33.23	38.26	37.25	34.38	35.29	33.08	NUB1	BGI_novel_T013816,NM_001243351,NM_016118,BGI_novel_T013815	Known_gene
57380	23.79	22.84	26.95	17.52	17.37	17.72	MRS2	NM_020662,BGI_novel_T012381,NM_001286264,NM_001286265,NM_001286266	Known_gene
BGI_novel_G000577	0.12	0.37	0	0.12	0	0	BGI_novel_G000577	BGI_novel_T006274	Novel_gene
1973	809.58	640.64	689.39	695.05	697.83	727.31	EIF4A1	NM_001204510,NM_001416	Known_gene
8214	2.79	1.06	3.54	1.76	1.25	1.92	DGCR6	NM_005675	Known_gene
BGI_novel_G000930	2.18	2.44	2.59	3.36	2.88	3.17	BGI_novel_G000930	BGI_novel_T009782	Novel_gene
284992	3.39	4.88	5.28	5.98	5.36	6.24	CCDC150	BGI_novel_T008968,BGI_novel_T008967,NM_001080539,BGI_novel_T008971,BGI_novel_T008973,BGI_novel_T008969,BGI_novel_T008970,BGI_novel_T008972	Known_gene
57474	2.89	3.51	3.63	3.28	3.41	3.42	ZNF490	NM_020714,BGI_novel_T007437	Known_gene
152404	0	0.02	0	0	0	0	IGSF11	NM_001015887,NM_152538	Known_gene
23659	5.52	5.31	5.49	7.5	6.7	5.45	PLA2G15	NM_012320	Known_gene
9842	6.6	8.56	7.29	7.58	6.37	7.16	PLEKHM1	BGI_novel_T006970,BGI_novel_T006969,NM_014798	Known_gene
414899	0	0.1	0.28	0.29	0	0	BLID	NM_001001786	Known_gene
64782	21.23	19.05	19.29	26.39	25.56	25.93	AEN	NM_022767	Known_gene
8776	12.71	12.44	13.65	13.3	12.56	11.66	MTMR1	NM_001306144,BGI_novel_T015525,NM_003828,NM_001306145	Known_gene
8711	4.27	4.1	4.4	4.37	4	4.18	TNK1	NM_001251902,BGI_novel_T006155,NM_003985	Known_gene
81559	9.02	7.58	8.97	9.69	9.52	8.69	TRIM11	NM_145214,BGI_novel_T001446	Known_gene
2029	301.76	321.28	286.78	283.91	300.22	273.55	ENSA	NM_207044,BGI_novel_T000964,NM_207047,BGI_novel_T000965,NM_207045,NM_207043,NM_207042,NM_207168,NM_207046,NM_004436	Known_gene
57447	0.04	0	0.04	0.04	0.08	0.04	NDRG2	NM_016250,NM_201539,NM_001282212,NM_201536,NM_201540,NM_201538,BGI_novel_T004292,NM_201535,BGI_novel_T004291,BGI_novel_T004288,BGI_novel_T004286,NM_001282214,BGI_novel_T004290,NM_001282213,NM_201541,NM_001282216,NM_001282211,BGI_novel_T004285,NM_201537,NM_001320329,BGI_novel_T004289,BGI_novel_T004287,NM_001282215	Known_gene
5671	0	0	0	0.04	0	0	PSG3	NM_021016	Known_gene
23584	0	0	0.06	0.12	0.06	0.23	VSIG2	NM_014312,NM_001329920	Known_gene
201292	10.83	9.88	11.9	11.23	10.96	11.21	TRIM65	BGI_novel_T006787,NM_173547,NM_001256124,BGI_novel_T006788	Known_gene
83443	146.88	109.98	118.53	141.01	130.67	133.94	SF3B5	NM_031287	Known_gene
BGI_novel_G000856	0.02	0.06	0.04	0.04	0.1	0.1	BGI_novel_G000856	BGI_novel_T009224	Novel_gene
4218	39.04	35.18	36.79	45.59	43.75	42.38	RAB8A	NM_005370	Known_gene
23225	30.13	28.27	29.97	33.74	31.03	31.31	NUP210	NM_024923	Known_gene
51138	33.64	32.98	32.95	31.68	34.03	31.54	COPS4	NM_016129,NM_001258006,NM_001330727	Known_gene
BGI_novel_G000588	0.6	1.02	0.19	1.14	0	0.17	BGI_novel_G000588	BGI_novel_T006415	Novel_gene
221294	13.66	13.73	13.2	12.86	13.22	14.21	NT5DC1	NM_152729	Known_gene
727800	25.13	25.75	26.04	28.04	29.62	24.56	RNF208	NM_031297	Known_gene
20	25.35	28.86	28.86	26.65	24.97	24.32	ABCA2	BGI_novel_T015055,NM_001606,BGI_novel_T015057,NM_212533,BGI_novel_T015056	Known_gene
80760	0.09	0.04	0.02	0.08	0	0.03	ITIH5	NM_030569,NM_032817,NM_001001851	Known_gene
23295	16.92	17.69	16.72	18.74	18.01	18.51	MGRN1	NM_001142291,NM_015246,NM_001142289,NM_001142290	Known_gene
283446	0	0.05	0.05	0.03	0.02	0.03	MYO1H	NM_001101421	Known_gene
349075	0.49	0.79	0.78	0.61	0.84	0.53	ZNF713	NM_182633	Known_gene
1983	37.35	38.23	42.35	46.62	49.22	48.65	EIF5	NM_001969,NM_183004,BGI_novel_T004724	Known_gene
79085	40.64	45.41	43.5	38.74	37.01	35.45	SLC25A23	NM_024103,BGI_novel_T007312,BGI_novel_T007313	Known_gene
64786	12.08	16.27	15.44	14.33	14.11	13.99	TBC1D15	NM_022771,BGI_novel_T003619,NM_001146214,NM_001146213	Known_gene
11152	19.69	17.89	20.87	22.3	19	20.1	WDR45	BGI_novel_T015256,NM_001029896,NM_007075,BGI_novel_T015257,BGI_novel_T015258	Known_gene
468	189.81	163.49	172.23	162.07	163.64	159.77	ATF4	NM_182810,NM_001675	Known_gene
BGI_novel_G001059	0	0	0	0	0.02	0	BGI_novel_G001059	BGI_novel_T011020	Novel_gene
7247	41.99	40.61	42.33	46.92	51.6	49.17	TSN	NM_004622,NM_001261401	Known_gene
10327	65.42	51.77	53.26	61.88	60.92	57.16	AKR1A1	NM_006066,NM_153326,BGI_novel_T000494,NM_001202414,NM_001202413	Known_gene
9697	8.93	8.83	9.36	10.34	10.68	11.19	TRAM2	NM_012288	Known_gene
7634	0	0.01	0	0.03	0	0	ZNF80	NM_007136	Known_gene
90313	14.48	15.63	11.85	16.38	15.22	15.65	TP53I13	NM_138349,NM_001346082,BGI_novel_T006367,BGI_novel_T006363,NM_001346078,BGI_novel_T006365,BGI_novel_T006361,NM_001346077,NM_001346081,BGI_novel_T006364,NM_001346079,BGI_novel_T006366,BGI_novel_T006362	Known_gene
729428	0	0.21	0	0	0	0	GAGE12B	NM_001127345	Known_gene
8754	33.75	44.89	41.16	35.36	36.11	36.97	ADAM9	BGI_novel_T014010,NM_003816	Known_gene
163175	0.05	0.03	0	0.03	0.05	0	LGI4	NM_139284	Known_gene
126003	31.32	26.8	25.96	32.5	29.33	32.69	TRAPPC5	NM_174894,NM_001042462,NM_001042461	Known_gene
84816	5.78	4.79	5.47	5.2	5.08	6.09	RTN4IP1	NM_001318746,BGI_novel_T012707,NM_032730,BGI_novel_T012706	Known_gene
143384	18.24	19.9	20.55	17.61	18.9	18.92	CACUL1	BGI_novel_T002189,NM_153810	Known_gene
10083	0.44	0.64	0.65	0.81	0.89	0.75	USH1C	NM_153676,NM_001297764,BGI_novel_T002468,NM_005709	Known_gene
84240	28.04	31.63	27.14	24.9	26.74	27.59	ZCCHC9	BGI_novel_T011807,NM_001131035,NM_001131036,NM_032280	Known_gene
84287	30.05	26.76	28.54	32.92	29.46	29.61	ZDHHC16	BGI_novel_T002057,NM_198044,NM_198043,NM_032327,NM_198046,NM_001287803,NM_198045,BGI_novel_T002058,NM_001287804	Known_gene
5922	12.58	16.64	16	11.82	13.92	12.01	RASA2	NM_001303246,NM_001303245,BGI_novel_T010814,NM_006506,BGI_novel_T010815,BGI_novel_T010816	Known_gene
200879	0.4	0.42	0.35	0.27	0.32	0.09	LIPH	NM_139248	Known_gene
10787	68.52	81.65	83.01	73.78	75.07	74.33	NCKAP1	NM_205842,BGI_novel_T008915,NM_013436	Known_gene
285525	0	0	0	0	0	0	YIPF7	NM_182592	Known_gene
57332	9.7	8.51	9.54	9.41	9.44	9.35	CBX8	NM_020649	Known_gene
9401	27.29	27.63	28.82	34.87	32.1	32.9	RECQL4	BGI_novel_T014361,BGI_novel_T014360,BGI_novel_T014366,NM_004260,BGI_novel_T014364,BGI_novel_T014363,BGI_novel_T014362,BGI_novel_T014365	Known_gene
710	0	0.04	0	0.13	0.28	0.16	SERPING1	NM_000062,BGI_novel_T002600,NM_001032295	Known_gene
23277	26.81	26.92	26.58	31.82	28.77	32.09	CLUH	BGI_novel_T006090,NM_015229	Known_gene
7087	1.4	1.93	1.64	1.49	1.37	1.35	ICAM5	NM_003259,BGI_novel_T007382	Known_gene
154467	22.68	22.91	16.61	27.36	26.79	23.46	CCDC167	NM_138493	Known_gene
112	11.16	11.41	11.19	9.77	9.81	9.65	ADCY6	BGI_novel_T003373,BGI_novel_T003372,NM_015270,BGI_novel_T003374	Known_gene
9423	2.93	2.75	2.83	3.62	3.51	3.71	NTN1	NM_004822	Known_gene
92017	1.43	1.71	1.35	1.58	1.63	1.49	SNX29	NM_032167,BGI_novel_T005511	Known_gene
26289	0	0	0	0	0	0.02	AK5	NM_012093,NM_174858	Known_gene
50814	27.86	25.09	24.61	25.75	24.67	25.53	NSDHL	NM_015922,NM_001129765	Known_gene
9935	0	0.06	0.02	0.02	0.11	0.08	MAFB	NM_005461	Known_gene
24139	4.89	5.72	5.7	4.63	3.94	4.52	EML2	BGI_novel_T007870,NM_012155,BGI_novel_T007869,NM_001193268,NM_001193269	Known_gene
157567	12.96	12.23	13.39	12.6	13.88	14.41	ANKRD46	NM_001270377,BGI_novel_T014192,NM_001270378,NM_001270379,NM_198401,BGI_novel_T014193	Known_gene
6257	4.39	3.76	4.06	3.1	3.22	2.56	RXRB	NM_021976,NM_001291989,NM_001270401	Known_gene
2590	11.26	11.31	11.78	13.54	13.79	13.26	GALNT2	NM_001291866,NM_004481,BGI_novel_T001456	Known_gene
3750	0.25	0.23	0.4	0.14	0.12	0.18	KCND1	NM_004979	Known_gene
150590	3.41	3.52	3.14	1.89	1.77	1.81	C2orf15	NM_001317992,NM_144706	Known_gene
79989	6.95	7.1	7.91	6.55	6.58	7.58	TTC26	NM_001321741,NM_001321742,BGI_novel_T013747,NM_001287512,BGI_novel_T013749,NM_001287513,NM_001144920,BGI_novel_T013746,NM_001144923,BGI_novel_T013750,NM_001318333,NM_001321740,NM_024926,BGI_novel_T013748	Known_gene
10161	0	0	0.06	0.05	0.03	0.08	LPAR6	NM_005767,NM_001162498,BGI_novel_T004085,NM_001162497,BGI_novel_T004083,BGI_novel_T004086,BGI_novel_T004084	Known_gene
159989	0	0	0	0	0	0	DEUP1	NM_181645	Known_gene
9255	25.64	30.03	27.45	27.31	26.96	30.17	AIMP1	BGI_novel_T011395,NM_004757,NM_001142416,NM_001142415,BGI_novel_T011394	Known_gene
5337	1.51	1.85	1.88	1.71	1.62	1.73	PLD1	NM_002662,NM_001130081	Known_gene
9133	72.03	73.05	74.03	64.8	68.22	63.65	CCNB2	NM_004701	Known_gene
146059	4.88	5.42	5.42	6.04	5.97	6.24	CDAN1	NM_138477,BGI_novel_T004899	Known_gene
7123	0	0.11	0	0.22	0	0.1	CLEC3B	NM_003278,NM_001308394	Known_gene
55830	22.22	19.49	21.38	22.3	21.24	20.32	GLT8D1	NM_001278281,NM_152932,NM_001278280,NM_001010983,NM_018446	Known_gene
5745	2.05	2.15	1.99	1.45	1.82	1.74	PTH1R	NM_001184744,NM_000316,BGI_novel_T010371	Known_gene
6513	36.64	37.13	35.9	30.22	28.48	29.96	SLC2A1	BGI_novel_T000460,BGI_novel_T000462,BGI_novel_T000461,NM_006516	Known_gene
2116	0.16	0.33	0.16	0.56	0.16	0.08	ETV2	NM_014209,NM_001300974,NM_001304549,BGI_novel_T007650	Known_gene
23247	3	3.26	3.09	3.14	3.31	2.92	KIAA0556	NM_015202,BGI_novel_T005617	Known_gene
23632	0	0.04	0.08	0	0.08	0.04	CA14	NM_012113	Known_gene
9117	20.05	20.43	21.51	19.23	19.54	20.62	SEC22C	BGI_novel_T010332,NM_032970,BGI_novel_T010333,NM_004206,NM_001201584,NM_001201572	Known_gene
6218	1967.47	1637.36	1683.77	1543.03	1440.52	1433.38	RPS17	BGI_novel_T005268,BGI_novel_T005270,BGI_novel_T005267,BGI_novel_T005265,BGI_novel_T005269,BGI_novel_T005266,NM_001021	Known_gene
25888	8.29	8.61	8.38	8.9	9.61	9.35	ZNF473	BGI_novel_T007991,NM_015428,NM_001308424,NM_001006656	Known_gene
100287482	4.69	4.17	4.05	4.6	5.48	3.81	SMKR1	BGI_novel_T013712,NM_001195243	Known_gene
254887	6.59	7.61	7.04	8.98	9.02	9.11	ZDHHC23	NM_001320467,BGI_novel_T010682,BGI_novel_T010676,BGI_novel_T010674,BGI_novel_T010673,NM_001320466,BGI_novel_T010681,BGI_novel_T010679,BGI_novel_T010677,BGI_novel_T010675,NM_001320468,NM_173570,BGI_novel_T010680,BGI_novel_T010678	Known_gene
80820	1.73	1.51	1.64	2.05	1.92	1.81	EEPD1	NM_030636	Known_gene
389692	1.42	1.21	1.85	1.14	1.16	1.32	MAFA	NM_201589	Known_gene
55973	24.82	31.25	30.51	24	26.53	26.31	BCAP29	NM_001008405,BGI_novel_T013640,BGI_novel_T013642,BGI_novel_T013641,NM_018844	Known_gene
148534	7.74	8.2	5.09	3.24	2.29	3.63	TMEM56	NM_152487,NM_001199679	Known_gene
55959	0.02	0	0.02	0.02	0	0.02	SULF2	BGI_novel_T009561,NM_198596,NM_018837,NM_001161841	Known_gene
6997	0	0	0.04	0	0	0.04	TDGF1	NM_001174136,NM_003212	Known_gene
80199	0	0.04	0	0.04	0.04	0	FUZ	BGI_novel_T007979,BGI_novel_T007980,BGI_novel_T007982,NM_001171937,BGI_novel_T007981,NM_025129	Known_gene
6744	23.01	22.71	23.7	24.7	25.35	25.21	SSFA2	NM_006751,BGI_novel_T008914,NM_001287505,NM_001287503,NM_001130445,NM_001287504	Known_gene
207	62.5	51.32	54.85	58.11	58.66	56.68	AKT1	NM_001014431,NM_001014432,NM_005163,BGI_novel_T004739	Known_gene
81550	6.37	7.77	7.61	7.99	8.24	8.23	TDRD3	BGI_novel_T004137,BGI_novel_T004138,NM_001146071,NM_030794,NM_001146070	Known_gene
48	30.26	29.84	27.67	31	31.38	30.8	ACO1	NM_002197,NM_001278352	Known_gene
54708	16.82	16.53	18.16	15.22	16.37	16.57	5-Mar	NM_017824	Known_gene
285848	0	0	0	0	0	0	PNPLA1	NM_001145717,NM_001145716,NM_173676	Known_gene
56099	0.15	0.24	0.15	0.08	0.16	0.16	PCDHGB7	NM_032101,NM_018927	Known_gene
51031	50.48	46.79	44.1	51.59	49.97	50.76	GLOD4	NM_016080	Known_gene
BGI_novel_G000709	0.7	0.8	0.67	0.64	0.39	1.27	BGI_novel_G000709	BGI_novel_T007590	Novel_gene
89887	1.12	1.47	1.29	1.53	1.25	1.38	ZNF628	NM_033113,BGI_novel_T008085	Known_gene
728229	0.31	0.47	0.08	0.91	0.43	0.56	TMEM191B	NM_001242313	Known_gene
8607	59.24	51.56	50.31	57.04	56.23	55.38	RUVBL1	NM_001319086,BGI_novel_T010742,NM_003707,NM_001319084	Known_gene
494513	0.71	2.06	1	0.76	1.32	1.39	DFNB59	NM_001042702,BGI_novel_T008906	Known_gene
BGI_novel_G000306	5.57	8.04	7.59	6.4	7.02	7.38	BGI_novel_G000306	BGI_novel_T003962	Novel_gene
286207	3.17	2.67	3.08	3.96	4.01	3.61	CFAP157	BGI_novel_T014886,NM_001012502	Known_gene
23385	28.63	31.68	29.41	34.82	36.99	35.43	NCSTN	BGI_novel_T001144,NM_001290184,NM_001290186,NM_015331	Known_gene
84460	0.51	0.91	0.71	0.28	0.43	0.46	ZMAT1	NM_001011657,NM_001282401,NM_001282400	Known_gene
9904	16.4	14.85	15.41	17.8	19.31	17.24	RBM19	NM_016196,NM_001146698,NM_001146699	Known_gene
1155	39.09	31.65	31.3	35.58	37.12	36.17	TBCB	NM_001281,NM_001300971	Known_gene
79447	7.28	5.07	6.31	5.75	5.4	5.81	PAGR1	NM_024516	Known_gene
10844	17.15	15.18	17.18	18.97	17.44	18.61	TUBGCP2	NM_001256618,NM_001256617,BGI_novel_T002267,NM_006659	Known_gene
788	10.38	8.41	8.78	11.61	11.84	11.54	SLC25A20	NM_000387	Known_gene
93986	0	0	0	0	0	0	FOXP2	NM_148900,NM_001172767,NM_148899,NM_014491,NM_148898,NM_001172766	Known_gene
BGI_novel_G000801	0.03	0.01	0.01	0.02	0.04	0.04	BGI_novel_G000801	BGI_novel_T008712	Novel_gene
144402	0	0	0	0	0	0	CPNE8	NM_153634	Known_gene
11251	0.02	0.08	0.1	0.08	0.05	0.11	PTGDR2	NM_004778,BGI_novel_T002612	Known_gene
8634	19.08	18.6	19.32	22.39	22.85	22.38	RTCA	NM_001130841,NM_003729	Known_gene
490	6.11	7.85	7.9	8.43	7.98	8.56	ATP2B1	BGI_novel_T003651,NM_001682,NM_001001323	Known_gene
1843	3.42	3.59	3.11	3.22	3.42	2.52	DUSP1	NM_004417,BGI_novel_T012186	Known_gene
56342	15.97	12.42	14.88	16.79	16.23	16.48	PPAN	NM_001346140,NM_020230,NM_001346141,NM_001346139	Known_gene
441490	0.08	0	0	0	0	0.09	FTH1P18	NM_001271682	Known_gene
55197	41.58	44.98	45.78	37.3	41.43	42.23	RPRD1A	NM_001303413,BGI_novel_T007075,BGI_novel_T007074,NM_001303411,NM_018170,NM_001303412	Known_gene
84315	7.85	6.16	7.64	9.34	8.41	9.7	MON1A	NM_001142501,NM_032355	Known_gene
51574	14.5	23.52	20.61	17.61	18.45	18.56	LARP7	NM_016648,NM_015454,BGI_novel_T011416,BGI_novel_T011415,NM_001267039,BGI_novel_T011417	Known_gene
56916	6.93	9.65	9.46	8.85	9.88	9.77	SMARCAD1	NM_001128429,NM_020159,NM_001254949,NM_001128430,BGI_novel_T011365	Known_gene
56140	0	0.03	0.11	0	0	0	PCDHA8	NM_031856,NM_018911	Known_gene
6502	31.65	30.98	34.71	39.03	40.35	41.61	SKP2	NM_001243120,NM_032637,NM_005983	Known_gene
1294	0.04	0.05	0.08	0.02	0.05	0.06	COL7A1	NM_000094	Known_gene
474343	5.52	5.43	4.73	6.11	5.08	4.93	SPIN2B	NM_001282462,NM_001006682,NM_001006683,NM_001006681,NM_001282461	Known_gene
BGI_novel_G000226	0.45	2.22	1.87	0.45	1.05	0.98	BGI_novel_G000226	BGI_novel_T003128	Novel_gene
7111	3.53	3.77	3.48	3.95	3.96	4.17	TMOD1	NM_001166116,NM_003275	Known_gene
4640	0.15	0.02	0.08	0.04	0	0	MYO1A	NM_001256041,BGI_novel_T003540,NM_005379	Known_gene
782	5.5	8.6	7.43	7.71	8.05	7.84	CACNB1	NM_000723,BGI_novel_T006422,NM_199248,NM_199247	Known_gene
83541	7.52	6.52	6.36	8.65	7.94	7.12	FAM110A	NM_001289147,NM_207121,NM_031424,NM_001289146,NM_001042353,NM_001289145	Known_gene
26045	0.04	0.01	0.01	0.01	0.04	0	LRRTM2	NM_015564	Known_gene
10544	168.93	145.73	151.94	177.45	172.64	175.7	PROCR	NM_006404	Known_gene
6510	62.09	51.75	56.89	68.61	69.41	66.24	SLC1A5	BGI_novel_T007887,NM_001145145,NM_001145144,NM_005628	Known_gene
781	19.45	27.97	25.56	27.54	29.63	30.18	CACNA2D1	BGI_novel_T013454,NM_000722,BGI_novel_T013452,BGI_novel_T013453,NM_001302890	Known_gene
BGI_novel_G000609	4.09	4.74	5.8	4.11	4.3	4.58	BGI_novel_G000609	BGI_novel_T006646	Novel_gene
131450	0	0	0	0	0.03	0.03	CD200R1	NM_138939,NM_138940,NM_138806,NM_170780	Known_gene
10713	51.73	45.71	47.11	46.54	46.98	46.45	USP39	NM_001256726,NM_001256728,NM_001256725,NM_001256727,BGI_novel_T008594,NM_006590	Known_gene
11272	0.29	0.61	1.49	0.77	1.19	0.88	PRR4	NM_001098538,NM_007244	Known_gene
9867	30.16	37.89	33.97	24.38	25.89	24.82	PJA2	NM_014819	Known_gene
65065	0.25	0.31	0.33	0.16	0.29	0.14	NBEAL1	BGI_novel_T009027,NM_001114132,BGI_novel_T009026	Known_gene
5327	3.27	2.66	2.7	3.68	3.14	3.6	PLAT	NM_001319189,NM_033011,NM_000930	Known_gene
BGI_novel_G000387	0.01	0	0	0.01	0.01	0.01	BGI_novel_G000387	BGI_novel_T004671	Novel_gene
112770	33.76	32.94	32.17	39.9	34.3	35.61	GLMP	NM_144580,NM_001256609,NM_001256605,BGI_novel_T001110,NM_001256608,NM_001256604,BGI_novel_T001111	Known_gene
56924	4.12	3.24	3.57	4.66	3.9	3.43	PAK6	BGI_novel_T004845,NM_001276717,NM_001276718,NM_020168,BGI_novel_T004846,BGI_novel_T004847	Known_gene
203286	22.76	21.84	23.31	24.07	23.8	22.63	ANKS6	BGI_novel_T014723,BGI_novel_T014720,BGI_novel_T014722,BGI_novel_T014724,BGI_novel_T014721,BGI_novel_T014719,NM_173551	Known_gene
8801	43.42	43.56	43.29	43.26	44.42	43.73	SUCLG2	NM_001177599,BGI_novel_T010570,NM_003848	Known_gene
1146	0	0	0.03	0	0	0	CHRNG	NM_005199	Known_gene
89	0	0	0	0	0	0	ACTN3	BGI_novel_T002750,BGI_novel_T002749,NM_001258371,NM_001104	Known_gene
10229	4.05	4.08	3.96	3.28	4.07	3.98	COQ7	BGI_novel_T005554,BGI_novel_T005555,NM_016138,NM_001190983	Known_gene
10026	12.7	14.93	14.88	13.06	13.77	14.02	PIGK	NM_005482	Known_gene
63971	3.88	4.88	4.7	4.35	4.29	4.66	KIF13A	NM_001105568,NM_001243423,NM_001105566,NM_022113,BGI_novel_T012368,BGI_novel_T012367,NM_001105567,BGI_novel_T012366	Known_gene
8661	82.18	102.26	104.36	96.18	96.3	95.24	EIF3A	BGI_novel_T002191,NM_003750,BGI_novel_T002190	Known_gene
3960	0	0.12	0.06	0	0.06	0.06	LGALS4	NM_006149	Known_gene
55287	0.04	0	0	0.04	0.14	0.03	TMEM40	NM_001284408,NM_018306,NM_001284406,NM_001284407	Known_gene
146909	15.3	16.92	16.83	18.71	18.97	17.85	KIF18B	NM_001264573,BGI_novel_T006557,BGI_novel_T006558,BGI_novel_T006559,NM_001265577	Known_gene
10550	54.73	60.86	53.73	49.61	47.66	49.9	ARL6IP5	NM_006407	Known_gene
7174	23.73	28.52	27.68	36.3	35.64	35.57	TPP2	BGI_novel_T004217,NM_003291,BGI_novel_T004218,NM_001330588,BGI_novel_T004220,BGI_novel_T004219	Known_gene
1675	2.34	2.69	2.03	2.77	1.01	2.44	CFD	NM_001317335,NM_001928	Known_gene
649	4.71	5.46	4.88	6.29	5.98	5.71	BMP1	BGI_novel_T013926,NM_006129,NM_001199,BGI_novel_T013927	Known_gene
1318	17.8	15.46	17.42	18.28	17.88	17.74	SLC31A2	BGI_novel_T014775,NM_001860	Known_gene
3903	0.43	0.94	0.55	0.67	0.59	0.74	LAIR1	NM_002287,NM_001289023,NM_021706,NM_001289025,NM_001289026,NM_001289027	Known_gene
64393	11.94	13.59	13.43	14.53	16.27	15.52	ZMAT3	BGI_novel_T010931,NM_152240,NM_022470,BGI_novel_T010930	Known_gene
64216	29.48	28.01	30.96	32.95	31.72	34.13	TFB2M	BGI_novel_T001512,NM_022366	Known_gene
83882	0.45	0.32	0.23	0.28	0.31	0.38	TSPAN10	NM_001290212,NM_031945	Known_gene
79078	6.23	4.84	6.07	6.08	5.28	5.78	C1orf50	NM_024097	Known_gene
402778	0.02	0.1	0.08	0.1	0.1	0	IFITM10	NM_001170820	Known_gene
BGI_novel_G000581	0	0	0	0	0	0	BGI_novel_G000581	BGI_novel_T006321	Novel_gene
125476	11.53	11.29	11.09	7.84	8.98	8.98	INO80C	NM_001098817,BGI_novel_T007073,NM_194281,NM_001308064,BGI_novel_T007072	Known_gene
23432	3.86	3.91	4.45	4.48	4.19	4.26	GPR161	NM_001267612,BGI_novel_T001206,BGI_novel_T001210,BGI_novel_T001209,NM_001267611,NM_001267610,NM_001267613,BGI_novel_T001207,NM_153832,NM_001267614,NM_001267609,BGI_novel_T001208	Known_gene
66008	8.13	9.9	9.8	8.3	9.24	9.29	TRAK2	NM_015049	Known_gene
343990	0.17	0.09	0.27	0.18	0.27	0.09	KIAA1211L	BGI_novel_T008661,NM_207362	Known_gene
2673	17.88	19.28	19.17	16.21	16.85	17.08	GFPT1	NM_002056,NM_001244710	Known_gene
55213	21	23.15	22.12	29.63	30.7	30.69	RCBTB1	NM_018191	Known_gene
127391	0	0	0	0	0	0	TMCO2	NM_001008740	Known_gene
181	0	0	0	0.11	0	0.21	AGRP	NM_001138	Known_gene
412	0.15	0.3	0.25	0.28	0.41	0.31	STS	NM_001320752,NM_001320754,NM_001320751,NM_001320750,NM_001320753,NM_000351	Known_gene
6239	5.77	6.33	6.11	6.24	6.41	5.95	RREB1	NM_001003700,NM_001168344,NM_001003699,NM_001003698,BGI_novel_T012329,BGI_novel_T012330	Known_gene
9293	0	0.05	0.05	0.05	0	0	GPR52	NM_005684	Known_gene
29763	21.19	18.23	17.99	20.49	17.68	17.06	PACSIN3	NM_016223,NM_001184975,NM_001184974	Known_gene
29066	18.61	19.56	21.26	20.34	20.5	21.81	ZC3H7A	NM_014153	Known_gene
56160	21.39	20.22	19.35	19.33	20.6	20.21	NSMCE3	NM_138704	Known_gene
58497	14.47	14.43	13.78	13.21	12.43	11.97	PRUNE1	BGI_novel_T000976,NM_001303243,NM_021222,NM_001303242,NM_001303229	Known_gene
2893	0.02	0	0.01	0.01	0.01	0.04	GRIA4	NM_001077244,NM_001077243,NM_001112812,NM_000829	Known_gene
130271	0.08	0.08	0.07	0.1	0.08	0.15	PLEKHH2	NM_172069	Known_gene
399693	0	0	0	0	0	0.02	CCDC187	NM_001291516	Known_gene
2886	0.03	0	0.03	0.11	0.03	0.1	GRB7	NM_005310,NM_001030002,NM_001242443,NM_001242442,NM_001330207	Known_gene
51626	17.75	21.28	20.06	18.19	20.3	19.78	DYNC2LI1	BGI_novel_T008420,BGI_novel_T008421,NM_015522,NM_001193464,NM_016008,BGI_novel_T008419	Known_gene
5224	0.53	0	0.45	0.28	0.36	0	PGAM2	NM_000290	Known_gene
5650	0	0	0	0	0	0.04	KLK7	NM_005046,NM_001207053,NM_139277,NM_001243126	Known_gene
84696	0.25	0.16	0.35	0.21	0.1	0.1	ABHD1	NM_032604	Known_gene
55706	21.34	21.33	22.53	23.25	24.77	23.59	NDC1	NM_018087,NM_001168551	Known_gene
4287	3.47	3.94	3.83	3.25	3.04	3.84	ATXN3	BGI_novel_T004659,NM_001164780,NM_001164777,BGI_novel_T004662,BGI_novel_T004660,BGI_novel_T004663,NM_030660,NM_001164778,BGI_novel_T004661,BGI_novel_T004658,NM_001164781,NM_001164776,NM_001164779,BGI_novel_T004664,NM_001127696,NM_004993,NM_001164774,NM_001164782,NM_001127697	Known_gene
83941	29.07	28.52	25.59	24.95	22.55	22.2	TM2D1	NM_032027	Known_gene
29984	6.1	5.19	5.46	5.96	3.82	5.19	RHOD	NM_014578,NM_001300886	Known_gene
5362	0.69	0.85	0.65	0.77	0.78	0.79	PLXNA2	NM_025179	Known_gene
164684	0	0	0	0	0	0.03	WBP2NL	NM_152613	Known_gene
10885	39.18	36.75	37.86	37.08	39.76	39.56	WDR3	NM_006784,BGI_novel_T000844	Known_gene
80336	14.51	22.57	20.97	24.29	26.29	23.78	PABPC1L	BGI_novel_T009534,BGI_novel_T009533,NM_001124756,BGI_novel_T009532	Known_gene
7957	0.38	0.83	0.63	0.4	0.41	0.4	EPM2A	NM_001018041,NM_005670	Known_gene
51293	83.45	69.65	70.13	86.64	85.1	82.43	CD320	NM_016579,NM_001165895	Known_gene
29114	0	0	0	0	0	0	TAGLN3	NM_001008273,NM_001008272,NM_013259	Known_gene
282991	17.02	17.26	16.79	19.9	20.89	19.52	BLOC1S2	NM_001282439,NM_001282436,NM_001282438,BGI_novel_T002091,NM_173809,NM_001001342,NM_001282437	Known_gene
80224	4.4	4.95	5.04	5.44	5.23	5.39	NUBPL	NM_001201574,NM_001201573,NM_025152	Known_gene
2936	44.11	39.88	43.55	49.69	51.99	51.22	GSR	NM_000637,NM_001195102,NM_001195104,NM_001195103	Known_gene
9110	16.37	17.17	17.78	17.08	17.08	17.64	MTMR4	BGI_novel_T006652,NM_004687	Known_gene
8364	0.25	0	0	0.26	0	0.76	HIST1H4C	NM_003542	Known_gene
1289	0.05	0.03	0.06	0.2	0.07	0.05	COL5A1	NM_001278074,NM_000093	Known_gene
841	27.23	27.47	28.96	25.72	28.52	24.04	CASP8	NM_001080125,NM_033358,NM_033355,NM_001228,BGI_novel_T009011,BGI_novel_T009010,NM_033356,BGI_novel_T009013,BGI_novel_T009012,BGI_novel_T009016,BGI_novel_T009015,BGI_novel_T009014,NM_001080124	Known_gene
55507	1.24	0.15	0.52	1.01	1.13	0.52	GPRC5D	NM_018654	Known_gene
54856	8.83	11.36	11.33	9.81	10.56	10.3	GON4L	NM_001282856,NM_032292,NM_001282858,NM_001282860,BGI_novel_T001090,NM_001282861	Known_gene
100505573	12.7	11.51	11.65	10.91	12.84	10.87	INAFM2	NM_001301268	Known_gene
53354	2.01	1.6	1.74	1.75	1.7	2.03	PANK1	NM_148977,NM_148978,NM_138316,BGI_novel_T001983	Known_gene
BGI_novel_G001498	0	0	0	0	0	0	BGI_novel_G001498	BGI_novel_T014067	Novel_gene
8510	0	0.06	0	0	0.12	0.06	MMP23B	NM_006983	Known_gene
BGI_novel_G001005	2.52	3.29	3.81	2.51	2.44	2.55	BGI_novel_G001005	BGI_novel_T010588	Novel_gene
474	0	0	0.15	0	0.07	0	ATOH1	NM_005172	Known_gene
2121	17.14	22.71	23.83	14.29	14.72	13.88	EVC	BGI_novel_T011120,BGI_novel_T011116,BGI_novel_T011113,NM_001306092,BGI_novel_T011118,BGI_novel_T011117,BGI_novel_T011122,NM_001306090,BGI_novel_T011119,BGI_novel_T011124,NM_153717,BGI_novel_T011125,BGI_novel_T011121,BGI_novel_T011114,BGI_novel_T011123,BGI_novel_T011115	Known_gene
27115	0	0	0	0.02	0	0	PDE7B	NM_018945,BGI_novel_T012800	Known_gene
286144	9.29	11.75	10.91	7.25	7.68	7.44	TRIQK	NM_001191036,NM_001171797,NM_001171796,NM_001171799,NM_001171795,NM_001191035,BGI_novel_T014160,NM_001171798	Known_gene
27335	150.07	125.78	130.09	144.83	135.72	144.05	EIF3K	NM_001300992,NM_001308393,BGI_novel_T007718,NM_013234	Known_gene
79625	0.48	0.6	0.64	0.59	0.57	0.53	NDNF	NM_024574	Known_gene
65982	0	0.03	0	0.03	0	0.1	ZSCAN18	NM_023926,NM_001145542,NM_001145543,NM_001145544	Known_gene
9497	18.06	23.28	23.32	16.61	18.02	18.21	SLC4A7	NM_001321106,NM_001321107,NM_001321104,NM_001258379,NM_001321103,BGI_novel_T010272,NM_003615,BGI_novel_T010273,NM_001321108,NM_001258380,NM_001321105	Known_gene
2953	0.33	0.21	0	0.85	0.84	0.34	GSTT2	NM_001302670,NM_000854	Known_gene
4058	13.06	11.83	12.17	12.55	12.42	12.41	LTK	BGI_novel_T004863,BGI_novel_T004869,NM_002344,BGI_novel_T004865,BGI_novel_T004867,BGI_novel_T004862,BGI_novel_T004866,BGI_novel_T004868,NM_001135685,NM_206961,BGI_novel_T004864	Known_gene
6947	0	0.05	0	0	0	0	TCN1	NM_001062	Known_gene
6715	3.74	3.32	3.03	2.53	2.74	2.98	SRD5A1	NM_001324322,NM_001047,NM_001324323	Known_gene
256691	0.02	0	0	0	0.02	0	MAMDC2	NM_153267	Known_gene
8745	0	0	0	0	0	0	ADAM23	NM_003812	Known_gene
8899	16.36	21.81	22.77	20.89	22.59	21.22	PRPF4B	BGI_novel_T012321,BGI_novel_T012320,NM_003913,BGI_novel_T012322,BGI_novel_T012319,BGI_novel_T012324,BGI_novel_T012323	Known_gene
79716	8.91	9.91	9.14	10.67	10.96	9.91	NPEPL1	NM_024663,NM_001204872,NM_001204873	Known_gene
126393	0.05	0.1	0.1	0	0	0.05	HSPB6	NM_144617	Known_gene
201514	9.42	8.9	8.23	8.91	10.41	9.11	ZNF584	NM_173548,BGI_novel_T008143,NM_001318002,BGI_novel_T008144,BGI_novel_T008145	Known_gene
145864	0.39	0.3	0.37	0.5	0.37	0.22	HAPLN3	NM_001307952,NM_178232	Known_gene
23151	7.29	6.64	6.94	4.66	5.05	4.71	GRAMD4	NM_015124,BGI_novel_T010059	Known_gene
8884	19.79	14.78	20.19	28.19	27.05	27.79	SLC5A6	BGI_novel_T008309,NM_021095,BGI_novel_T008310	Known_gene
79048	19.7	21.53	21.7	23.66	23.23	22.58	SECISBP2	NM_024077,BGI_novel_T014660,NM_001282690,NM_001282688,NM_001282689	Known_gene
7262	60.19	51.91	54.37	58.73	49.58	54.35	PHLDA2	NM_003311	Known_gene
729852	5.99	7.05	6.19	4.83	5.2	5.67	UMAD1	BGI_novel_T013177,NM_001302350,BGI_novel_T013179,NM_001302348,NM_001302349,BGI_novel_T013178	Known_gene
BGI_novel_G001617	42.95	44.96	38.55	38.86	41.74	41.38	BGI_novel_G001617	BGI_novel_T015349	Novel_gene
55186	30.07	44.91	40.57	29.81	31.79	31.33	SLC25A36	BGI_novel_T010806,NM_018155,BGI_novel_T010807,NM_001104647,BGI_novel_T010804,BGI_novel_T010805,BGI_novel_T010808	Known_gene
10681	9.84	10.34	10.75	8.76	8.78	9.03	GNB5	NM_016194,NM_006578	Known_gene
80131	5.4	5.29	5.41	5.37	5.62	5.55	LRRC8E	NM_001268285,NM_001268284,NM_025061,BGI_novel_T007329	Known_gene
BGI_novel_G001406	1.9	2.16	2.24	1.16	1.69	0.63	BGI_novel_G001406	BGI_novel_T013077	Novel_gene
BGI_novel_G001531	0	0	0	0.02	0.07	0.03	BGI_novel_G001531	BGI_novel_T014213	Novel_gene
BGI_novel_G001560	0.06	0.06	0	0	0	0.02	BGI_novel_G001560	BGI_novel_T014581	Novel_gene
340527	0	0	0	0	0	0	NHSL2	NM_001013627	Known_gene
57402	0.98	0.74	0.36	0	0.36	0.14	S100A14	NM_020672	Known_gene
29781	14.38	12.25	13.43	16.98	16.13	15.79	NCAPH2	BGI_novel_T010102,NM_014551,NM_152299,NM_001185011	Known_gene
27035	0.03	0.24	0.21	0.06	0.18	0.18	NOX1	BGI_novel_T015358,NM_007052,NM_001271815,NM_013955	Known_gene
65094	6.89	5.97	6.33	7.89	7.12	7.16	JMJD4	NM_023007,BGI_novel_T001437,NM_001161465	Known_gene
10451	0	0	0.02	0	0	0	VAV3	NM_006113,NM_001079874	Known_gene
4076	79.78	88.34	86.81	88.11	92.65	92.5	CAPRIN1	NM_203364,NM_005898	Known_gene
342357	3.07	2.97	3.05	3.24	3.32	3	ZKSCAN2	NM_001012981	Known_gene
9545	12.01	12.38	12.3	14.46	14.15	13.74	RAB3D	BGI_novel_T007411,NM_004283	Known_gene
3832	25.37	30.08	30.23	28.93	31.06	29.78	KIF11	NM_004523	Known_gene
51100	18.91	21.21	19.59	19.71	20.5	20.02	SH3GLB1	BGI_novel_T000675,NM_001206653,NM_016009,NM_001206652,NM_001206651	Known_gene
9563	3.51	4.05	3.79	3.12	3.17	3.23	H6PD	BGI_novel_T000125,NM_001282587,NM_004285	Known_gene
10671	31.28	31.23	35.39	28.53	28.71	32.56	DCTN6	NM_006571	Known_gene
1655	224.72	211.72	230.43	234.29	239.75	242.47	DDX5	BGI_novel_T006697,BGI_novel_T006698,NM_001320595,BGI_novel_T006703,NM_001320596,NM_001320597,BGI_novel_T006702,NM_004396,BGI_novel_T006701,BGI_novel_T006700,BGI_novel_T006699	Known_gene
11269	28.9	26.44	27.44	25.75	25.31	26.11	DDX19B	NM_001014449,NM_001257172,NM_001257174,NM_001257173,NM_001257175,NM_007242,NM_001014451	Known_gene
5724	0.1	0.05	0.03	0.07	0.05	0.02	PTAFR	NM_001164721,NM_001164722,NM_001164723,NM_000952	Known_gene
201254	43.2	35.96	34.55	45.85	41.29	44.87	STRA13	NM_001330536,NM_001271007,NM_144998,NM_001271006	Known_gene
55585	29.03	31.31	29.89	32.51	31.76	34.05	UBE2Q1	NM_017582	Known_gene
79738	15.14	19.29	17.16	12.38	14.32	13.66	BBS10	NM_024685	Known_gene
283375	0.07	0.04	0.11	0.04	0	0	SLC39A5	NM_001135195,NM_173596	Known_gene
116842	0.12	0.24	0.47	0.24	0.59	0.46	LEAP2	NM_052971	Known_gene
BGI_novel_G000450	0	0	0.07	0	0	0	BGI_novel_G000450	BGI_novel_T005283	Novel_gene
55299	73.12	70.79	78.23	79.28	79.45	81.18	BRIX1	NM_018321	Known_gene
120376	1.32	2.11	2.02	2.05	1.77	1.4	COLCA2	BGI_novel_T002953,NM_001271458,NM_001271457,BGI_novel_T002954,NM_001136105	Known_gene
51241	30.78	27.59	27.37	27.63	30.33	31.08	COX16	NM_001204090,NM_016468	Known_gene
347454	0.09	0.14	0.09	0.14	0	0.18	SOWAHD	NM_001105576	Known_gene
1018	2.65	2.44	3.36	2.49	2.4	2.45	CDK3	NM_001258	Known_gene
9924	5.3	6	5.6	4.2	4.58	4.3	PAN2	BGI_novel_T003518,BGI_novel_T003512,NM_001166279,NM_001127460,BGI_novel_T003513,NM_014871,BGI_novel_T003516,BGI_novel_T003517,BGI_novel_T003514,BGI_novel_T003515	Known_gene
259290	0.07	0.39	0.46	0.08	0.15	0.3	TAS2R31	NM_176885	Known_gene
78991	7.76	8.98	8.93	10.31	10.41	10.02	PCYOX1L	NM_001301054,NM_001301057,NM_024028,BGI_novel_T012114	Known_gene
9765	7.35	10.24	10.38	9.13	9.73	8.71	ZFYVE16	BGI_novel_T011800,NM_014733,NM_001284237,NM_001284236,NM_001105251	Known_gene
741	3.73	2.49	3.21	4.04	3.46	4.05	ZNHIT2	NM_014205	Known_gene
BGI_novel_G000014	0.05	0.08	0.03	0.04	0.12	0.06	BGI_novel_G000014	BGI_novel_T000258	Novel_gene
2806	152.41	134.42	149.91	143.88	141.9	144.05	GOT2	NM_002080,NM_001286220	Known_gene
BGI_novel_G001500	0	0.06	0	0.03	0.03	0.06	BGI_novel_G001500	BGI_novel_T014069	Novel_gene
59284	0.48	0.31	0.49	0.42	0.16	0.18	CACNG7	NM_031896	Known_gene
7439	0	0	0	0.03	0.06	0	BEST1	NM_001300787,NM_001139443,BGI_novel_T002634,NM_004183,NM_001300786,BGI_novel_T002633	Known_gene
7922	65.05	56.86	55.8	66.25	65.57	64.73	SLC39A7	NM_006979,NM_001077516,NM_001288777	Known_gene
100128927	3	2.67	3.3	2.85	3.27	2.9	ZBTB42	NM_001137601,BGI_novel_T004740	Known_gene
23240	6.71	7.73	7.37	8.28	7.7	7.39	KIAA0922	BGI_novel_T011519,NM_015196,NM_001131007	Known_gene
3880	0	0	0.05	0	0	0	KRT19	NM_002276	Known_gene
3192	129.31	121.36	130.44	133.4	141.31	143.35	HNRNPU	NM_004501,NM_031844,BGI_novel_T001508	Known_gene
4294	3.88	4.37	4.21	3.99	3.35	3.93	MAP3K10	BGI_novel_T007753,BGI_novel_T007752,NM_002446	Known_gene
55588	12.26	13.34	12.11	13.95	14.77	15.22	MED29	NM_001317770,NM_017592	Known_gene
10498	48.62	48.4	51.04	56.91	53.12	53.82	CARM1	BGI_novel_T007397,NM_199141	Known_gene
5159	0.01	0	0.04	0.03	0.01	0.01	PDGFRB	NM_002609	Known_gene
1545	0.01	0	0	0	0	0	CYP1B1	NM_000104	Known_gene
55255	14.15	14.15	13.25	15.87	15.1	15.37	WDR41	NM_018268	Known_gene
1058	15.98	13.29	14.42	12.49	13.93	13.14	CENPA	NM_001042426,NM_001809	Known_gene
7561	4.94	5.72	5.56	4.39	5.26	5.13	ZNF14	NM_021030	Known_gene
BGI_novel_G001188	0	0.01	0	0	0	0	BGI_novel_G001188	BGI_novel_T011799	Novel_gene
10287	9.48	9.94	10.27	13.1	12.63	12.71	RGS19	NM_005873,NM_001039467,BGI_novel_T009647	Known_gene
BGI_novel_G001428	0	0	0	0	0	0.01	BGI_novel_G001428	BGI_novel_T013194	Novel_gene
84667	6.55	9	7.63	7.06	7.45	8.2	HES7	NM_001165967,NM_032580,BGI_novel_T006200,BGI_novel_T006199,BGI_novel_T006198	Known_gene
55723	48.63	40.27	43	44.15	43.47	42.43	ASF1B	NM_018154	Known_gene
1535	145.42	125.51	128.07	117.54	115.23	117.6	CYBA	NM_000101	Known_gene
3775	14.62	14.74	14.85	14.12	14.06	13.86	KCNK1	NM_002245	Known_gene
4978	2.61	2.74	2.49	1.59	1.55	1.43	OPCML	NM_001319106,NM_001012393,NM_001319104,NM_002545,NM_001319105,BGI_novel_T003099,NM_001319103	Known_gene
3780	0.08	0.05	0.05	0.08	0.03	0.08	KCNN1	NM_002248	Known_gene
10891	0.17	0.22	0.36	0.14	0.27	0.27	PPARGC1A	NM_001330751,NM_001330753,NM_001330752,BGI_novel_T011169,NM_013261	Known_gene
8992	145.42	110.93	129.52	151.2	146.59	151.38	ATP6V0E1	NM_003945	Known_gene
84706	18.28	16.5	15.75	17.72	18.29	17.49	GPT2	NM_001142466,BGI_novel_T005717,NM_133443	Known_gene
200933	10.42	11.29	12.01	11.67	12.91	12.74	FBXO45	NM_001105573	Known_gene
80742	12.47	15.09	14.63	12.87	13.46	13.61	PRR3	NM_001077497,NM_025263	Known_gene
26083	0	0	0	0	0	0.12	TBC1D29	NM_015594	Known_gene
63929	8.52	9.36	8.91	10.54	11.57	10.69	XPNPEP3	NM_022098,NM_001204827	Known_gene
10135	45.88	50.9	49.7	47.75	49.74	47.45	NAMPT	NM_005746	Known_gene
2979	1.14	1.13	1.39	0.59	0.64	0.75	GUCA1B	NM_002098	Known_gene
BGI_novel_G000207	0	0	0	0	0	0.27	BGI_novel_G000207	BGI_novel_T003109	Novel_gene
2961	44.13	40.98	43.42	40.54	40.41	36.12	GTF2E2	NM_002095	Known_gene
8824	14.08	14.98	13.31	12.7	13.15	12.74	CES2	NM_198061,NM_003869	Known_gene
221927	9.55	8.59	8.94	12.65	11.27	11.46	BRAT1	BGI_novel_T013136,BGI_novel_T013139,BGI_novel_T013138,NM_152743,BGI_novel_T013137	Known_gene
115098	113.44	92.22	97.82	116.15	100.95	99.27	CCDC124	NM_001136203,NM_138442,BGI_novel_T007524,BGI_novel_T007525	Known_gene
11215	9.81	13.41	13.83	12.97	13.6	12.96	AKAP11	BGI_novel_T004066,NM_016248,BGI_novel_T004064,BGI_novel_T004065	Known_gene
23066	0.16	0.17	0.16	0.12	0.13	0.18	CAND2	NM_001162499,NM_012298	Known_gene
346606	0	0	0	0	0	0	MOGAT3	NM_178176,NM_001287147	Known_gene
402682	2.02	1.02	2.15	1.83	2.62	1.82	UFSP1	NM_001015072	Known_gene
9889	6.67	7.09	7.74	8.45	7.97	8.47	ZBED4	NM_014838	Known_gene
153222	2.38	3.7	3.34	2.37	2.24	1.93	CREBRF	NM_001168393,BGI_novel_T012189,BGI_novel_T012190,NM_001168394,NM_153607	Known_gene
57677	1.66	2	1.82	1.75	1.42	1.47	ZFP14	NM_001297619,NM_020917	Known_gene
8654	2.25	3.1	2.56	2.51	2.48	2.35	PDE5A	NM_033437,NM_001083,NM_033430	Known_gene
6921	71.92	61.61	68.2	68.55	66.49	72.31	TCEB1	NM_001204857,BGI_novel_T014117,NM_001204864,NM_001204862,NM_001204863,NM_001204859,NM_001204858,NM_001204861,NM_001204860,NM_005648	Known_gene
168455	2.6	2.85	2.57	2.35	2.52	2.08	CCDC71L	NM_175884	Known_gene
116987	5.27	5.34	5.53	5.59	5.32	5.69	AGAP1	NM_001037131,NM_014914,NM_001244888	Known_gene
10048	21.12	22.31	23.31	21.89	22.45	21.29	RANBP9	BGI_novel_T012355,NM_005493	Known_gene
7324	109.63	104.11	104.91	92.37	95.76	96.4	UBE2E1	NM_182666,NM_003341,NM_001202476	Known_gene
57604	0	0.01	0.01	0	0.01	0.01	KIAA1456	BGI_novel_T013891,NM_001099677,NM_020844	Known_gene
91543	0	0.06	0.04	0	0.02	0.02	RSAD2	NM_080657	Known_gene
9710	4.24	4.35	4.17	3.15	3.22	3.5	KIAA0355	BGI_novel_T007624,NM_014686	Known_gene
30811	1.02	1.01	1.39	1.18	1.18	1.26	HUNK	NM_014586	Known_gene
6271	0.14	0	0.71	0	0.14	0.28	S100A1	NM_006271	Known_gene
26020	14.2	14.36	13.53	15.14	14.33	13.73	LRP10	NM_014045,NM_001329226,BGI_novel_T004303	Known_gene
79672	14.53	14.34	14.74	14.98	16.61	15.98	FN3KRP	NM_024619	Known_gene
5476	81.79	78.63	82.42	105.87	99.86	103.02	CTSA	NM_001127695,BGI_novel_T009540,NM_000308,NM_001167594	Known_gene
1118	0	0	0	0.07	0	0.03	CHIT1	NM_003465,NM_001270509,NM_001256125	Known_gene
7732	0.07	0.05	0.13	0.05	0.03	0.04	RNF112	NM_007148,BGI_novel_T006318,BGI_novel_T006319,BGI_novel_T006317	Known_gene
22850	19.92	20.62	19.96	21.2	22.23	22.2	ADNP2	NM_014913	Known_gene
23312	5.29	8.13	7.74	6.51	6.54	6.65	DMXL2	BGI_novel_T004952,BGI_novel_T004954,NM_015263,NM_001174117,BGI_novel_T004953,NM_001174116,BGI_novel_T004951	Known_gene
55672	16.98	16.67	17.85	19.31	19.3	20.64	NBPF1	BGI_novel_T000179,BGI_novel_T000189,BGI_novel_T000178,NM_017940,BGI_novel_T000185,BGI_novel_T000181,BGI_novel_T000184,BGI_novel_T000188,BGI_novel_T000183,BGI_novel_T000180,BGI_novel_T000187,BGI_novel_T000186,BGI_novel_T000182	Known_gene
6938	22.4	25.36	26	22.43	22.46	23.77	TCF12	NM_207037,NM_001306219,NM_001322157,NM_001322151,NM_003205,NM_001306220,NM_001322154,NM_207040,NM_207038,NM_001322156,NM_001322152,NM_001322164,NM_001322159,NM_001322162,NM_001322161,NM_207036,NM_001322165,NM_001322158	Known_gene
5564	6.13	5.92	6.19	6.37	6.91	6.96	PRKAB1	BGI_novel_T003794,BGI_novel_T003793,NM_006253,BGI_novel_T003795	Known_gene
4191	125.97	116.83	114.44	139.61	129.64	129.43	MDH2	NM_001282404,NM_005918,NM_001282403	Known_gene
336	1.34	0.62	0.3	0.78	1.21	0.89	APOA2	BGI_novel_T001164,NM_001643	Known_gene
BGI_novel_G000659	1.95	1.86	1.53	2.83	2.55	2.4	BGI_novel_G000659	BGI_novel_T006968	Novel_gene
1301	0	0	0	0.02	0	0.01	COL11A1	NM_080629,NM_001190709,NM_001854,NM_080630	Known_gene
317781	6	5.02	5.71	7.27	7.15	6.45	DDX51	BGI_novel_T003905,NM_175066,BGI_novel_T003904	Known_gene
51119	53.19	53.56	61.57	65.41	69.31	70.55	SBDS	BGI_novel_T013390,NM_016038	Known_gene
165324	14.12	13.11	12.5	13.74	12.7	13.98	UBXN2A	NM_181713,BGI_novel_T008273,BGI_novel_T008275,BGI_novel_T008274	Known_gene
11122	0	0	0	0.01	0	0	PTPRT	NM_133170,NM_007050	Known_gene
85458	4.64	4.89	5.67	4.7	4.96	4.93	DIXDC1	NM_001278542,NM_001037954,NM_033425,BGI_novel_T002959	Known_gene
79934	7.03	7.1	6.5	7.69	7.3	7.21	COQ8B	NM_024876,BGI_novel_T007773,NM_001142555,BGI_novel_T007770,BGI_novel_T007772	Known_gene
3687	5.62	8.3	7.03	5.93	5.58	5.1	ITGAX	BGI_novel_T005703,BGI_novel_T005699,NM_001286375,BGI_novel_T005700,NM_000887,BGI_novel_T005702,BGI_novel_T005701	Known_gene
221477	13.08	13.44	14.4	14.29	14.76	15.36	C6orf89	NM_001286636,NM_001286637,NM_001286635,NM_152734	Known_gene
55311	5.96	5.67	5.48	7.74	6.7	8.02	ZNF444	NM_001253792,BGI_novel_T008100,NM_018337	Known_gene
170954	82.51	83.23	79.54	85.73	81.67	82.36	PPP1R18	NM_001134870,NM_133471	Known_gene
2824	0.4	0.81	1.02	0.82	0.53	0.75	GPM6B	NM_001001994,BGI_novel_T015135,NM_001318729,NM_005278,NM_001001995,NM_001001996	Known_gene
63915	9.88	10.93	9.99	8.87	8.74	9.98	BLOC1S5	NM_001199322,NM_001199323,NM_201280	Known_gene
4597	12.6	10.85	10.76	12.28	11.3	11.33	MVD	NM_002461,BGI_novel_T005977	Known_gene
10735	22.61	32.55	30.25	27.13	27.25	26.76	STAG2	BGI_novel_T015443,BGI_novel_T015446,NM_001282418,BGI_novel_T015445,NM_001042751,NM_006603,NM_001042750,BGI_novel_T015448,BGI_novel_T015444,BGI_novel_T015449,BGI_novel_T015447,NM_001042749	Known_gene
85027	8.64	7.45	6.72	9.08	7.2	8.18	SMIM3	NM_032947	Known_gene
BGI_novel_G000687	0.02	0.07	0.03	0.02	0.1	0.02	BGI_novel_G000687	BGI_novel_T007152	Novel_gene
11144	0.13	0.35	0.28	0.33	0.14	0.27	DMC1	BGI_novel_T009993,NM_007068,NM_001278208	Known_gene
64224	10.15	12.67	11.03	8.02	8.41	7.69	HERPUD2	NM_022373	Known_gene
80235	0.88	1.46	1.42	0.97	1.25	0.62	PIGZ	NM_025163	Known_gene
79725	1.44	1.73	1.47	1.13	1.14	1.5	THAP9	BGI_novel_T011327,NM_001317776,NM_024672	Known_gene
4521	38.91	28.35	29.92	39.8	33.72	36.62	NUDT1	NM_198949,NM_198948,NM_198953,NM_198954,NM_198950,NM_198952,NM_002452	Known_gene
3208	0.1	0.11	0.1	0	0.1	0.05	HPCA	NM_002143	Known_gene
BGI_novel_G000876	0.63	1.89	2.66	0.94	0	1.31	BGI_novel_G000876	BGI_novel_T009382	Novel_gene
8976	25.52	28.55	26.31	20.77	23.66	25.07	WASL	NM_003941	Known_gene
84942	9.79	11.29	11.73	13.54	15.23	13.87	WDR73	BGI_novel_T005154,BGI_novel_T005149,NM_032856,BGI_novel_T005146,BGI_novel_T005152,BGI_novel_T005150,BGI_novel_T005155,BGI_novel_T005148,BGI_novel_T005147,BGI_novel_T005153,BGI_novel_T005151	Known_gene
100505993	0	0	0	0	0	0.17	TMEM210	NM_001282477	Known_gene
2312	0.1	0.05	0.08	0.26	0.27	0.27	FLG	NM_002016	Known_gene
3096	1.49	2.15	2.02	0.95	0.81	0.94	HIVEP1	BGI_novel_T012340,BGI_novel_T012343,BGI_novel_T012341,NM_002114,BGI_novel_T012342	Known_gene
1030	6.96	7.12	7.91	12.51	11.66	11.18	CDKN2B	NM_078487,NM_004936	Known_gene
570	0.04	0.06	0.08	0.13	0.25	0.23	BAAT	NM_001127610,NM_001701	Known_gene
5191	7.08	6.2	5.9	6.61	6.81	6.8	PEX7	BGI_novel_T012813,NM_000288	Known_gene
114790	1.37	1.98	1.21	2.24	1.44	1.75	STK11IP	BGI_novel_T009128,BGI_novel_T009127,NM_052902	Known_gene
3761	0.26	0.16	0.19	0	0.04	0.04	KCNJ4	NM_004981,NM_152868	Known_gene
883	9.89	9.86	9.5	10.11	10.03	9.96	KYAT1	BGI_novel_T014943,BGI_novel_T014941,BGI_novel_T014942,NM_001122671,NM_001122672,NM_004059,NM_001287390	Known_gene
4610	1.75	2.07	1.99	1.45	2.74	1.69	MYCL	NM_001033081,NM_005376,NM_001033082	Known_gene
BGI_novel_G000408	0.64	0	1.25	0	3.38	0	BGI_novel_G000408	BGI_novel_T004784	Novel_gene
647174	0	0	0.1	0	0	0	SERPINE3	NM_001101320	Known_gene
6199	26.58	23.34	23.64	28.64	26.78	26.6	RPS6KB2	BGI_novel_T002779,NM_003952	Known_gene
9352	96.58	91.14	92.79	95.35	98.7	101.63	TXNL1	NM_004786	Known_gene
84674	2.81	3.18	3.05	2.57	2.93	2.89	CARD6	NM_032587,BGI_novel_T011696	Known_gene
10243	7.62	7.92	9.15	8	8.58	8.52	GPHN	NM_020806,NM_001024218,BGI_novel_T004512	Known_gene
55254	12.31	11.74	12.89	12.89	11.66	12.85	TMEM39A	NM_018266	Known_gene
54542	15.31	15.03	17	13.81	13.64	12.66	RC3H2	BGI_novel_T014837,NM_018835,BGI_novel_T014836,NM_001100588	Known_gene
3275	12.82	12.77	10.97	12.13	12.36	12.37	PRMT2	NM_001286676,NM_001535,NM_001242864,BGI_novel_T009778,NM_001242865,NM_206962,BGI_novel_T009777,NM_001242866,NM_001286678,NM_001286677	Known_gene
387804	0.28	0	0.14	0	0	0	VSTM5	NM_001144871	Known_gene
51652	29.92	28.35	29.85	31.13	32.73	32.6	CHMP3	NM_016079,NM_001193517,NM_001005753	Known_gene
8330	0	0.21	0	0	0.2	0	HIST1H2AK	NM_003510	Known_gene
5976	20.53	16.98	19.26	25.41	23.43	23.79	UPF1	NM_002911,NM_001297549	Known_gene
80765	1.2	2.06	1.73	1.98	1.64	1.44	STARD5	NM_181900	Known_gene
23220	4.99	5.09	5.29	5.03	4.65	4.61	DTX4	NM_015177,NM_001300727	Known_gene
3549	0	0	0.03	0	0	0	IHH	NM_002181	Known_gene
353133	0	0	0.48	0	0.29	0.14	LCE1C	NM_001276331,NM_178351	Known_gene
55719	7.47	8.76	8.32	7.69	8.03	8.67	SLF2	NM_018121,NM_001136123,BGI_novel_T002106,NM_001243770	Known_gene
256302	3.65	4.4	3.56	3.68	3.07	3.13	NATD1	NM_152914	Known_gene
51112	7.72	6.74	7.15	8.73	7.17	8.04	TRAPPC12	NM_016030,BGI_novel_T008211,BGI_novel_T008209,BGI_novel_T008210,NM_001321102	Known_gene
BGI_novel_G000026	2.39	2.08	2.65	3.63	2.8	3.5	BGI_novel_G000026	BGI_novel_T000517	Novel_gene
134353	2.68	2.74	2.86	2.76	2.68	2.78	LSM11	NM_173491	Known_gene
8912	0	0	0	0	0	0.01	CACNA1H	NM_021098,NM_001005407	Known_gene
65056	23.71	30.21	29.43	26.31	26.86	28.1	GPBP1	NM_022913,NM_001127235,NM_001127236,BGI_novel_T011735,NM_001203246,NM_001331037,BGI_novel_T011736,BGI_novel_T011737,BGI_novel_T011738	Known_gene
51200	0.03	0.03	0	0.05	0.08	0	CPA4	NM_001163446,NM_016352	Known_gene
9722	0.64	0.55	0.65	0.55	0.62	0.62	NOS1AP	NM_001164757,NM_014697,NM_001126060	Known_gene
79003	12.09	13.03	14.24	14.33	14.75	14.86	MIS12	NM_001258218,NM_024039,NM_001258220,NM_001258219,NM_001258217	Known_gene
55626	7.27	6.93	6.55	8.39	8	7.59	AMBRA1	NM_001300731,BGI_novel_T002544,BGI_novel_T002545,NM_001267783,NM_001267782,NM_017749,BGI_novel_T002546	Known_gene
23604	0.74	0.67	0.52	0.6	0.72	0.76	DAPK2	NM_014326	Known_gene
100529241	0.18	0.11	0.11	0.54	0.32	0.32	HSPE1-MOB4	BGI_novel_T008983,NM_001202485	Known_gene
7049	1.78	1.86	2.03	2.06	2.4	1.84	TGFBR3	NM_001195683,NM_001195684,NM_003243,BGI_novel_T000691	Known_gene
BGI_novel_G001224	23.99	0	0	0	0	0	BGI_novel_G001224	BGI_novel_T012179	Novel_gene
BGI_novel_G000016	0.12	0.13	0.09	0.04	0.12	0.04	BGI_novel_G000016	BGI_novel_T000298	Novel_gene
283237	20.83	21.58	18.34	19.98	16.49	18.31	TTC9C	NM_001318814,NM_173810,NM_001318812,NM_001318815,NM_001318816,NM_001318813	Known_gene
23047	9.79	14.24	13.34	9.57	10.52	10.51	PDS5B	BGI_novel_T004034,BGI_novel_T004035,NM_015032	Known_gene
728577	0.03	0.02	0.05	0	0	0	CNTNAP3B	NM_001201380	Known_gene
374928	2.02	1.66	1.31	1.55	1.84	1.64	ZNF773	NM_001304334,NM_001304337,NM_001304336,NM_198542,NM_001304335	Known_gene
27315	17.44	15.94	16.28	17.88	17.21	18.52	PGAP2	NM_001283039,NM_014489,NM_001283038,NM_001256238,NM_001145438,NM_001346399,NM_001283040,NM_001256239,NM_001256236,NM_001346398,NM_001346401,NM_001256237,NM_001346404,NM_001346405,NM_001346402,NM_001346397,NM_001256240,NM_001346400,NM_001346403,BGI_novel_T002386,NM_001256235	Known_gene
654463	0	0.02	0	0.01	0.01	0	FER1L6	NM_001039112	Known_gene
2307	0	0.06	0	0	0	0	FOXS1	NM_004118	Known_gene
BGI_novel_G001072	0.38	1.35	1.03	1.76	0.85	0.92	BGI_novel_G001072	BGI_novel_T011137	Novel_gene
6609	4.01	5.41	3.81	4.56	4.58	4.21	SMPD1	NM_001007593,NM_001318088,BGI_novel_T002392,NM_000543,NM_001318087	Known_gene
79590	118.08	94.38	103.12	115.24	112.37	104.1	MRPL24	NM_145729,NM_024540	Known_gene
9200	5.79	5.89	7.46	6.88	7.69	9.35	HACD1	NM_014241	Known_gene
5973	0.34	0.51	0.1	0.41	0.3	0.39	RENBP	NM_002910	Known_gene
389072	1.64	1.91	2.1	1.68	1.64	1.48	PLEKHM3	NM_001080475	Known_gene
79959	4.81	5.33	5.12	4.63	5.35	5.1	CEP76	NM_024899,NM_001271989	Known_gene
147323	0	0.13	0	0	0.05	0.13	STARD6	BGI_novel_T007121,NM_139171	Known_gene
644974	0	0.06	0.08	0.06	0.12	0.12	ALG1L2	NM_001136152,BGI_novel_T010764	Known_gene
8312	13.6	12.1	13.52	15.83	13.91	14.11	AXIN1	NM_003502,NM_181050	Known_gene
4969	0.06	0	0.1	0.06	0.04	0.09	OGN	NM_014057,NM_024416,NM_033014	Known_gene
4722	71.58	59	61.62	65.02	64.08	66.05	NDUFS3	NM_004551	Known_gene
6529	0	0	0	0.03	0.02	0	SLC6A1	NM_003042	Known_gene
84851	7.24	8.28	8.04	7.33	7.7	8.02	TRIM52	NM_001346050,NM_001346051,NM_032765,NM_001346048,NM_001346049	Known_gene
3487	0.03	0	0	0	0	0.03	IGFBP4	NM_001552	Known_gene
83752	20.55	20.1	20.85	17.86	19.78	19.73	LONP2	NM_001300948,NM_031490,BGI_novel_T005721	Known_gene
152002	4.25	3.55	4.31	3.49	5.1	4.7	XXYLT1	NM_001308069,NM_152531	Known_gene
160492	0.2	0.38	0.47	0.2	0.14	0.14	LMNTD1	BGI_novel_T003296,NM_001145727,NM_001145728,BGI_novel_T003294,NM_001145729,NM_001256266,BGI_novel_T003293,NM_152590,BGI_novel_T003295	Known_gene
90835	3.38	3.4	3.99	4.38	3.68	3.46	CCDC189	BGI_novel_T005678,BGI_novel_T005677,NM_001195620,NM_001014979	Known_gene
6137	270.07	227.01	218.42	202.67	188.53	187.66	RPL13	BGI_novel_T005995,NM_000977,BGI_novel_T005994,BGI_novel_T005996,NM_001243130,NM_033251,NM_001243131	Known_gene
65125	20.32	24.25	24.86	19.91	20.36	20.54	WNK1	BGI_novel_T003146,BGI_novel_T003147,NM_001184985,NM_014823,BGI_novel_T003150,BGI_novel_T003149,NM_213655,BGI_novel_T003148,NM_018979	Known_gene
662	13.03	13.71	12.97	12.96	13	13.32	BNIP1	NM_013980,NM_013979,NM_001205,NM_013978	Known_gene
8894	100.29	102.62	103.44	117.65	112.87	116.83	EIF2S2	NM_001316363,NM_003908,NM_001316364	Known_gene
85379	6.21	6.31	6.84	6.25	6.19	6.11	KIAA1671	NM_001145206	Known_gene
23363	5.17	5.09	4.77	4.54	4.17	5.18	OBSL1	NM_015311,NM_001173408,NM_001173431	Known_gene
153768	4.17	4.54	4.45	4.13	3.87	4.16	PRELID2	NM_182960,NM_205846,NM_138492	Known_gene
80185	10.81	8.9	9.48	11.04	10.76	10.63	TTI2	NM_001265581,NM_025115,NM_001102401,BGI_novel_T013991,NM_001330505	Known_gene
10867	4.73	4.65	4.11	2.72	2.68	2.98	TSPAN9	NM_001168320,NM_006675,BGI_novel_T003176	Known_gene
3439	0	0	0	0.1	0	0	IFNA1	NM_024013	Known_gene
57167	0	0	0.01	0.02	0	0.02	SALL4	NM_020436,NM_001318031	Known_gene
1429	46.1	47.23	49.04	42.86	42.21	44.19	CRYZ	BGI_novel_T000614,NM_001889,NM_001130043,NM_001134759,NM_001130042	Known_gene
9821	10.19	18.21	16.31	10.43	11.65	10.79	RB1CC1	BGI_novel_T014059,BGI_novel_T014056,BGI_novel_T014057,NM_001083617,NM_014781,BGI_novel_T014058	Known_gene
4259	87.91	85.65	77.81	73.3	76.18	78.24	MGST3	NM_004528,BGI_novel_T001195,BGI_novel_T001196	Known_gene
100130451	0.17	0.35	0.42	0.38	0.26	0.34	LOC100130451	NM_001242575	Known_gene
BGI_novel_G000166	0	0	0	0	0	0	BGI_novel_G000166	BGI_novel_T001934	Novel_gene
BGI_novel_G001478	0.11	0.23	0.04	0.16	0.08	0.07	BGI_novel_G001478	BGI_novel_T013870	Novel_gene
2483	63.38	67.18	66.71	54.29	59.84	56.16	FRG1	NM_004477,BGI_novel_T011598	Known_gene
3611	77.6	72.21	65.28	90.01	85.25	88.57	ILK	NM_004517,BGI_novel_T002406,NM_001278442,NM_001014795,NM_001278441,NM_001014794	Known_gene
9480	1.64	2.04	2.14	2.1	2.02	2.1	ONECUT2	NM_004852	Known_gene
55760	22.2	22.82	21.36	19.43	19.29	19.81	DHX32	NM_018180	Known_gene
10507	13	13.95	14.13	13.34	13.96	14.69	SEMA4D	BGI_novel_T014663,BGI_novel_T014666,BGI_novel_T014665,BGI_novel_T014667,BGI_novel_T014662,NM_001142287,NM_006378,BGI_novel_T014661,BGI_novel_T014664	Known_gene
BGI_novel_G000063	7.96	10.31	9.94	7.59	7.84	8.14	BGI_novel_G000063	BGI_novel_T000877	Novel_gene
84034	0.14	0.12	0.1	0.78	0.84	0.83	EMILIN2	NM_032048,BGI_novel_T006992	Known_gene
83729	0.2	0.18	0.26	0.06	0.09	0.17	INHBE	NM_031479	Known_gene
51527	13.72	14.88	15.36	13.72	14.2	13.6	GSKIP	NM_016472,NM_001271906,NM_001271905,BGI_novel_T004691,NM_001271904	Known_gene
203062	5.82	5.35	5.37	5.5	5.11	5	TSNARE1	BGI_novel_T014281,BGI_novel_T014285,NM_145003,BGI_novel_T014286,BGI_novel_T014283,BGI_novel_T014284,BGI_novel_T014282,NM_001291931	Known_gene
91392	3.25	3.22	3.82	3.96	5.38	4.98	ZNF502	NM_001134440,NM_001134442,NM_001134441,NM_033210,NM_001282880,BGI_novel_T010357	Known_gene
9627	0.39	0.17	0.16	0.09	0.19	0.19	SNCAIP	NM_001308108,BGI_novel_T011917,NM_001242935,NM_001308107,BGI_novel_T011919,NM_001308106,BGI_novel_T011920,NM_001308100,NM_005460,BGI_novel_T011918,BGI_novel_T011921,BGI_novel_T011916,NM_001308109,NM_001308105	Known_gene
29085	38.22	31.57	33.13	37.24	34.99	30.28	PHPT1	BGI_novel_T015041,NM_001287343,NM_001135861,BGI_novel_T015042,BGI_novel_T015043,NM_014172,NM_001287342	Known_gene
131583	1.76	2.03	1.4	1.61	2.09	1.9	FAM43A	NM_153690	Known_gene
4360	0	0	0.01	0.01	0	0	MRC1	NM_002438	Known_gene
27346	58.27	56.83	62.36	68.75	64.86	64.92	TMEM97	NM_014573	Known_gene
58489	13.88	12.56	12.82	14.16	14.17	16.59	ABHD17C	NM_021214	Known_gene
57596	2.18	1.69	1.96	1.33	1.26	1.11	BEGAIN	NM_001159531,NM_020836	Known_gene
338442	0	0.04	0	0	0	0	HCAR2	NM_177551	Known_gene
57703	10.61	15.95	16.3	14.29	15.14	15.03	CWC22	BGI_novel_T008913,NM_020943	Known_gene
3162	46.63	35.98	40.82	33.43	31.4	38.33	HMOX1	NM_002133	Known_gene
79567	28.45	29.87	26.73	24.91	24	24.74	FAM65A	NM_001193523,NM_001193522,NM_024519,NM_001193524	Known_gene
351	127.01	132.32	131.57	132.67	132.93	133.29	APP	NM_201414,NM_001136129,NM_001136016,NM_001204301,BGI_novel_T009675,NM_000484,NM_001136130,NM_001204302,NM_201413,BGI_novel_T009674,NM_001136131,NM_001204303	Known_gene
11018	9.08	7.27	7.05	9.39	7.5	8.15	TMED1	NM_006858	Known_gene
6337	0.43	0.72	0.56	0.42	0.29	0.27	SCNN1A	NM_001159575,NM_001159576,NM_001038	Known_gene
9127	0	0	0	0.03	0	0	P2RX6	NM_001159554,NM_005446	Known_gene
51434	22.76	22.29	24.13	25.54	26.56	26.3	ANAPC7	BGI_novel_T003740,NM_001137664,BGI_novel_T003739,NM_016238,BGI_novel_T003741	Known_gene
57514	7.98	8.24	7.46	7.35	7.86	8.32	ARHGAP31	NM_020754	Known_gene
55851	32.21	23.25	29.12	25.41	24.35	27.63	PSENEN	NM_001281532,NM_172341	Known_gene
11052	23.72	27.2	27.8	27.82	28.3	28.65	CPSF6	NM_007007,BGI_novel_T003608,NM_001300947	Known_gene
114299	0	0.01	0.01	0	0.01	0.01	PALM2	NM_053016,NM_001037293	Known_gene
196792	2.84	3.62	2.82	2.18	2.11	2.2	FAM24B	NM_001204364,NM_152644	Known_gene
124590	0.04	0.04	0.06	0.04	0.02	0.02	USH1G	NM_173477,NM_001282489	Known_gene
8322	2.98	3.59	3.49	3.17	2.82	2.76	FZD4	NM_012193	Known_gene
10921	111.99	102.91	108.35	125.71	110.15	112.79	RNPS1	NM_001286627,BGI_novel_T005402,NM_001286625,NM_080594,NM_001286626,NM_006711	Known_gene
158297	0	0	0.04	0	0.04	0	SAXO1	BGI_novel_T014487,NM_153707,NM_001287050,NM_001287049	Known_gene
56833	0	0.09	0.03	0.05	0	0.06	SLAMF8	NM_001330741,NM_020125	Known_gene
3108	1	0.77	0.41	0.71	0.48	0.34	HLA-DMA	NM_006120	Known_gene
643338	1.23	1.73	1.06	1.65	1.33	1.62	C15orf62	NM_001130448	Known_gene
115024	48.07	42.79	41.53	46.99	49.86	48.94	NT5C3B	NM_052935,BGI_novel_T006454,BGI_novel_T006453,BGI_novel_T006455	Known_gene
25937	24.44	30.4	27.27	29.53	29.77	28.64	WWTR1	NM_015472,BGI_novel_T010840,NM_001168280,NM_001168278	Known_gene
79041	2.42	1.94	3.01	2.1	2.36	2.63	TMEM38A	NM_024074	Known_gene
10636	2.53	2.56	2.38	2.36	2.16	2.12	RGS14	NM_006480	Known_gene
6880	62.62	67.27	71.04	72.41	73.16	69.78	TAF9	NM_003187,NM_001015892	Known_gene
BGI_novel_G001286	0.47	0.29	0.52	0.39	0.62	0	BGI_novel_G001286	BGI_novel_T012624	Novel_gene
91978	2.38	1.94	2.03	1.76	1.77	2.41	TPGS1	NM_033513	Known_gene
BGI_novel_G001245	0	0	0	0	0	0	BGI_novel_G001245	BGI_novel_T012299	Novel_gene
1734	0	0.01	0	0	0.02	0	DIO2	BGI_novel_T004622,NM_013989,NM_001007023,BGI_novel_T004625,NM_000793,NM_001324462,BGI_novel_T004623,NM_001242503,BGI_novel_T004624,NM_001242502	Known_gene
400793	1.57	1.73	1.56	1.29	1.76	1.46	C1orf226	NM_001085375,NM_001135240	Known_gene
81857	12.48	14.08	13.31	16.02	14.04	14.95	MED25	NM_030973,BGI_novel_T007983	Known_gene
56104	1.44	1.4	1.93	1.59	1.54	2.16	PCDHGB1	NM_018922,NM_032095	Known_gene
128853	0.07	0.21	0.04	0.07	0.21	0.07	DUSP15	NM_177991,NM_080611,NM_001320479,NM_001012644,NM_001320478	Known_gene
127428	2.88	3.43	3.2	3.56	3.65	3.33	TCEANC2	NM_153035	Known_gene
2242	0.11	0	0.06	0.12	0.17	0.12	FES	NM_001143785,BGI_novel_T005206,BGI_novel_T005207,NM_001143783,NM_001143784,NM_002005	Known_gene
58189	0.05	0	0	0	0	0	WFDC1	NM_001282467,NM_001282466,NM_021197	Known_gene
644	50.9	42.98	42.69	48.22	45.85	40.45	BLVRA	NM_001253823,NM_000712	Known_gene
3360	0.02	0	0	0	0	0	HTR4	NM_001040169,NM_000870,NM_001040173,NM_001040172,NM_001286410,NM_199453	Known_gene
5308	12.11	12.44	11.76	14.49	12.18	13.96	PITX2	NM_001204397,NM_001204398,NM_001204399,BGI_novel_T011407,NM_153427,BGI_novel_T011408,NM_153426,NM_000325	Known_gene
114971	24.15	22.6	22.64	25.25	21.83	23.37	PTPMT1	NM_001143984,BGI_novel_T002579,NM_175732	Known_gene
148345	0	0	0	0.03	0	0.03	C1orf127	NM_001170754	Known_gene
92162	0.51	0.74	0.36	0.65	0.47	0.93	TMEM88	NM_001319941,NM_203411	Known_gene
4185	0.55	0.51	0.44	0.54	0.37	0.49	ADAM11	NM_002390,NM_001318933,BGI_novel_T006555	Known_gene
1802	14.22	11.96	13.17	17.77	16.78	17.49	DPH2	NM_001319169,NM_001319171,NM_001319167,NM_001384,NM_001319170,NM_001319168,NM_001039589,NM_001319165,NM_001319166	Known_gene
2775	0.04	0.04	0.07	0	0	0	GNAO1	NM_138736,NM_020988	Known_gene
284340	0	0.09	0	0	0	0.08	CXCL17	NM_198477	Known_gene
7494	31.51	27.37	29.19	32.69	31.78	34.24	XBP1	NM_005080,NM_001079539	Known_gene
90233	4.88	5.46	5.77	6.79	5.4	5.64	ZNF551	BGI_novel_T008128,NM_138347,NM_001270938	Known_gene
83982	68.96	56.23	59.16	64.35	53.24	56.63	IFI27L2	BGI_novel_T004758,NM_032036	Known_gene
285605	4.4	5.37	4.4	4.1	4.65	4.12	DTWD2	NM_173666,NM_001308081	Known_gene
79968	18.89	18.6	19.63	18.8	19.93	18.26	WDR76	NM_001167941,NM_024908	Known_gene
2273	0.13	0.1	0.16	0.32	0.16	0.25	FHL1	NM_001159702,BGI_novel_T015501,NM_001449,NM_001330659,NM_001159699,BGI_novel_T015503,NM_001159704,BGI_novel_T015505,BGI_novel_T015502,NM_001159703,NM_001159700,NM_001167819,BGI_novel_T015504,NM_001159701	Known_gene
65117	38.38	46.52	45.12	37.23	38.41	37.63	RSRC2	NM_023012	Known_gene
64718	4.87	4.56	4.6	6.05	5.09	5.6	UNKL	BGI_novel_T005370,BGI_novel_T005372,NM_001193388,NM_001193389,NM_001037125,NM_001276414,BGI_novel_T005371	Known_gene
BGI_novel_G001464	0.04	0.1	0.04	0.03	0.07	0.07	BGI_novel_G001464	BGI_novel_T013719	Novel_gene
3231	0.46	0.67	0.37	0.34	0.52	0.29	HOXD1	NM_024501	Known_gene
92335	18.83	20.26	20.67	21.32	21.09	21.98	STRADA	NM_001165969,BGI_novel_T006687,BGI_novel_T006688,NM_001003787,NM_001003786,BGI_novel_T006685,BGI_novel_T006686,BGI_novel_T006683,NM_153335,NM_001003788,BGI_novel_T006684,NM_001165970	Known_gene
84919	16.79	17.74	17.57	16.89	17.86	17	PPP1R15B	NM_032833	Known_gene
170689	0	0.01	0.01	0.01	0.06	0.05	ADAMTS15	NM_139055	Known_gene
3646	635.27	655.36	658.12	589.77	582.81	583.51	EIF3E	NM_001568	Known_gene
54972	11.01	11.32	11.63	15.87	14.04	14.08	TMEM132A	BGI_novel_T002613,NM_017870,NM_178031,BGI_novel_T002614	Known_gene
4828	23.6	23.56	20.48	30.48	29.5	29.41	NMB	NM_021077,NM_205858	Known_gene
64756	39.77	38.32	35.64	40.54	40.16	41.12	ATPAF1	NM_001256418,BGI_novel_T000513,NM_022745,NM_001042546,NM_001243728,BGI_novel_T000512	Known_gene
9231	9.17	10.05	10.09	10.87	10.7	11.45	DLG5	BGI_novel_T002276,BGI_novel_T002277,NM_004747	Known_gene
646892	0	0	0.04	0.08	0.04	0	SH2D7	NM_001101404	Known_gene
10766	19.59	18.51	19.46	19.5	17.67	18.1	TOB2	BGI_novel_T010015,NM_016272	Known_gene
120935	0	0	0	0	0	0.07	CCDC38	NM_182496	Known_gene
4357	35.95	28.26	26.61	34.56	31.56	33.72	MPST	BGI_novel_T009963,NM_021126,NM_001013436,BGI_novel_T009962,NM_001130517	Known_gene
10291	37.86	37.79	38.92	40.65	40.25	38.59	SF3A1	NM_005877	Known_gene
5796	5.19	6.2	6.19	5.51	5.67	5.45	PTPRK	BGI_novel_T013102,NM_002844,NM_001291981,NM_001135648,NM_001291984,BGI_novel_T013103,NM_001291982,NM_001291983	Known_gene
3695	0.02	0.1	0.07	0.05	0.03	0.02	ITGB7	NM_000889	Known_gene
285800	0.05	0.03	0	0	0	0	PRR18	NM_175922	Known_gene
BGI_novel_G000259	0.04	0.06	0.02	0.08	0	0.08	BGI_novel_G000259	BGI_novel_T003421	Novel_gene
BGI_novel_G000424	0	0.05	0	0	0.04	0.04	BGI_novel_G000424	BGI_novel_T005019	Novel_gene
56980	4.11	4.8	4.23	3.68	4.27	3.82	PRDM10	BGI_novel_T003092,NM_020228,BGI_novel_T003093,NM_199439,NM_199438,NM_199437,BGI_novel_T003094	Known_gene
284161	8.61	11.81	9	8.24	8.7	7.39	GDPD1	NM_001165994,NM_001165993,BGI_novel_T006659,NM_182569	Known_gene
84084	0.07	0.07	0.06	0.08	0	0	RAB6C	NM_032144	Known_gene
26517	25.25	18.45	18.85	25.99	22.68	26.35	TIMM13	NM_012458	Known_gene
56683	54.24	47.33	48.18	51.17	47.12	49.71	C21orf59	NM_021254	Known_gene
4669	9.24	9.07	9.59	8.24	8.21	7.61	NAGLU	BGI_novel_T006469,BGI_novel_T006468,NM_000263	Known_gene
10585	19.03	18.63	18.51	20.63	21.83	21.08	POMT1	NM_007171,NM_001077365,BGI_novel_T014985,NM_001077366,BGI_novel_T014986,NM_001136114,NM_001136113	Known_gene
353132	0.44	0	0	0.13	0	0.13	LCE1B	NM_178349	Known_gene
5173	0	0	0	0	0	0	PDYN	NM_001190898,NM_001190892,NM_001190900,NM_001190899,NM_024411	Known_gene
219654	3.08	3.59	2.86	3.08	2.76	2.91	ZCCHC24	NM_153367,BGI_novel_T001952	Known_gene
5245	131.03	98.74	111.68	140.11	134.28	142.02	PHB	BGI_novel_T006613,NM_001281496,NM_001281715,NM_001281497,NM_002634,BGI_novel_T006614	Known_gene
3171	0.03	0	0.07	0	0	0	FOXA3	NM_004497	Known_gene
427	32.97	32.59	31.94	29.42	31.93	30.28	ASAH1	NM_004315,BGI_novel_T013907,NM_177924,BGI_novel_T013908,NM_001127505	Known_gene
5121	0	0	0	0	0	0	PCP4	NM_006198	Known_gene
51341	6.77	8.19	7.61	7.24	7.24	7.52	ZBTB7A	NM_001317990,NM_015898	Known_gene
BGI_novel_G000468	0.12	0.27	0.55	0.09	0.26	0.43	BGI_novel_G000468	BGI_novel_T005304	Novel_gene
4499	63.47	40.77	52.41	59.83	62.95	63.65	MT1M	NM_176870	Known_gene
4299	10.71	12.87	12.07	11.4	11.48	11.2	AFF1	NM_001313960,BGI_novel_T011341,NM_001166693,NM_005935,NM_001313959,BGI_novel_T011343,BGI_novel_T011342	Known_gene
84173	5.05	5.76	5.01	4.98	4.66	4.85	ELMOD3	NM_001135023,NM_001329792,NM_001329793,NM_001135021,NM_001135022,NM_001329791,BGI_novel_T008589	Known_gene
11092	4.85	8.34	5.66	5.15	4.62	5.28	SPACA9	BGI_novel_T014998,NM_018956,NM_001316897,NM_001316898,NM_001316900	Known_gene
11001	20.34	20.21	22.57	21.98	21.93	21.53	SLC27A2	NM_003645,NM_001159629,BGI_novel_T004943	Known_gene
84899	6.72	7.6	7.93	9.69	9.79	8.39	TMTC4	NM_001079669,NM_001286453,NM_032813	Known_gene
197257	2.06	2.18	2.2	2.47	1.59	1.89	LDHD	NM_153486,NM_194436	Known_gene
51304	6.23	6.72	6.35	6.96	6.74	6.67	ZDHHC3	NM_001330761,BGI_novel_T010363,BGI_novel_T010362,BGI_novel_T010364,NM_001135179,NM_016598	Known_gene
9043	9.98	12.61	12.35	10.56	11.26	10.43	SPAG9	BGI_novel_T006635,NM_001130527,BGI_novel_T006636,NM_001130528,NM_003971,NM_001251971,BGI_novel_T006637	Known_gene
23421	36.91	36.25	37.53	31.81	36.51	31.67	ITGB3BP	NM_001347148,NM_001347145,NM_001347147,NM_001206739,NM_014288	Known_gene
51082	171.59	166.99	159.35	164.06	164.32	162.34	POLR1D	BGI_novel_T004009,NM_152705,NM_001206559,NM_015972	Known_gene
1435	3.32	3.59	4.32	4.14	4.61	4.44	CSF1	BGI_novel_T000788,NM_172210,NM_000757,NM_172212,NM_172211	Known_gene
BGI_novel_G001298	0	0	0	0	0	0	BGI_novel_G001298	BGI_novel_T012749	Novel_gene
9519	23.77	21.22	22.62	22.64	24.37	21.85	TBPL1	NM_001253676,NM_004865	Known_gene
80264	4.96	6.89	6.47	5.63	5.61	5.94	ZNF430	NM_001172671,NM_025189	Known_gene
54496	11.35	9.35	11.12	11.8	12.7	13.19	PRMT7	BGI_novel_T005845,BGI_novel_T005844,BGI_novel_T005847,NM_001290018,NM_019023,BGI_novel_T005846,NM_001184824	Known_gene
27338	106.72	88.72	90.12	111.31	94.3	99.11	UBE2S	NM_014501	Known_gene
483	80.67	67.92	77.58	84.89	86.68	85.78	ATP1B3	NM_001679	Known_gene
4145	0.16	0.21	0.13	0.04	0.08	0.07	MATK	NM_139354,NM_002378,NM_139355	Known_gene
163049	12.53	15.46	14.6	12.13	13.49	11.83	ZNF791	NM_153358,BGI_novel_T007438	Known_gene
100507588	0	0	0.12	0.06	0	0	TGFBR3L	NM_001195259	Known_gene
79646	14	11.67	15.08	9.86	10.58	10.5	PANK3	NM_024594	Known_gene
146433	0	0	0	0	0	0	IL34	NM_001172771,NM_001172772,NM_152456	Known_gene
404636	23.3	23.15	23.86	20.8	22.29	22.11	FAM45A	NM_001303111,NM_207009,NM_001303113,BGI_novel_T002193,BGI_novel_T002195,NM_001303112,BGI_novel_T002192,BGI_novel_T002194	Known_gene
4698	14.42	15.69	13.87	14.06	14	14.12	NDUFA5	BGI_novel_T013676,NM_001282420,NM_001282419,BGI_novel_T013675,NM_001291304,NM_001282422,BGI_novel_T013677,NM_001282421,NM_005000	Known_gene
1540	6.59	6.62	6.65	4.68	4.74	4.9	CYLD	BGI_novel_T005729,NM_001042412,NM_015247,BGI_novel_T005728,NM_001042355	Known_gene
3075	0.02	0.05	0	0.04	0	0	CFH	BGI_novel_T001291,NM_000186,NM_001014975	Known_gene
7360	37.53	42.65	39.52	37.47	37.18	36.68	UGP2	NM_001001521,NM_006759	Known_gene
27069	158.05	141.21	145.67	146.78	148.31	154.37	GHITM	NM_014394	Known_gene
399726	1.66	0.89	1.48	2.42	1.87	1.87	CASC10	NM_001010911	Known_gene
84833	124.28	132.23	123.44	145.65	144.59	143.72	USMG5	NM_001206426,NM_001206427,NM_032747	Known_gene
124460	0.03	0	0	0	0.02	0	SNX20	NM_001144972,NM_182854,NM_153337	Known_gene
163051	2.47	2.73	2.57	2.48	2.36	2.38	ZNF709	NM_152601	Known_gene
148932	6.22	6.59	6.7	7.34	7.71	6.84	MOB3C	NM_145279,NM_201403	Known_gene
5218	0	0	0.01	0	0	0	CDK14	NM_012395,NM_001287136,NM_001287137,NM_001287135	Known_gene
58527	96.03	85.54	94.46	95.02	104	99.82	ABRACL	BGI_novel_T012821,BGI_novel_T012823,BGI_novel_T012822,NM_021243	Known_gene
440712	0.04	0.13	0.09	0.32	0.26	0.04	C1orf186	NM_001007544	Known_gene
6045	16.54	18.91	16.46	14.24	14.99	16.55	RNF2	NM_007212	Known_gene
10143	0	0	0	0	0	0	CLEC3A	NM_005752,NM_001244755	Known_gene
285195	0	0.06	0	0.04	0.1	0.06	SLC9A9	NM_173653	Known_gene
23411	10.28	10.43	11.13	11.95	11.62	11.61	SIRT1	NM_012238,BGI_novel_T001871,NM_001314049,NM_001142498	Known_gene
84148	8.81	9.18	9.09	9.44	10.03	8.17	KAT8	NM_032188,NM_182958	Known_gene
83857	0	0	0	0	0.01	0	TMTC1	NM_001193451,NM_175861	Known_gene
114897	3.73	2.98	3.2	3.11	3.24	3.7	C1QTNF1	NM_198593,NM_198594,NM_030968,NM_153372	Known_gene
140458	0	0	0	0	0.02	0	ASB5	NM_080874	Known_gene
3361	0	0	0	0.02	0	0	HTR5A	NM_024012	Known_gene
10863	0.03	0.01	0	0.04	0.04	0.01	ADAM28	BGI_novel_T013952,NM_001304351,NM_021777,NM_014265	Known_gene
9162	5.2	5.53	5.97	5.3	5.59	5.33	DGKI	BGI_novel_T013743,NM_001321710,BGI_novel_T013744,NM_001321709,NM_004717,NM_001321708	Known_gene
55165	29.99	35.15	35.63	34.27	35.83	33.89	CEP55	NM_001127182,NM_018131	Known_gene
55192	11.8	11.59	12.29	10.81	12.36	13.48	DNAJC17	NM_018163	Known_gene
81493	2.64	2.83	2.73	2.37	2.35	3.12	SYNC	NM_030786,NM_001161708	Known_gene
25912	109.59	99.18	105.45	90.6	90.74	92.43	C1orf43	NM_001098616,NM_138740,NM_015449,NM_001297721,NM_001297718,NM_001297723,NM_001297717,NM_001297720	Known_gene
BGI_novel_G000778	0.13	0.15	0.11	0.14	0.03	0.21	BGI_novel_G000778	BGI_novel_T008474	Novel_gene
9521	47.71	41.96	41.82	49.87	47.23	48.45	EEF1E1	NM_004280,NM_001135650	Known_gene
51530	20.07	19.18	20.27	21.18	18.58	20.1	ZC3HC1	BGI_novel_T013723,NM_016478,NM_001282191,NM_001282190	Known_gene
27333	10.1	12.86	12.27	12.96	13.75	13.15	GOLIM4	BGI_novel_T010902,NM_014498,BGI_novel_T010903,NM_001308155	Known_gene
9175	0.52	0.62	0.7	0.58	0.64	0.63	MAP3K13	NM_001242317,NM_004721,NM_001242314	Known_gene
9739	8.14	9.51	9.84	10.13	8.88	9.28	SETD1A	NM_014712,BGI_novel_T005685	Known_gene
90649	5.36	5.69	7.03	5.18	5.29	4.81	ZNF486	NM_052852	Known_gene
BGI_novel_G000144	0.39	0.4	0.37	0.78	0.29	0.49	BGI_novel_G000144	BGI_novel_T001798	Novel_gene
25841	2.66	2.59	2.51	3.46	2.59	3.34	ABTB2	NM_145804	Known_gene
1088	0.03	0.07	0.03	0	0.03	0	CEACAM8	NM_001816	Known_gene
5373	18.25	16.66	18.23	24.72	23.15	23.16	PMM2	BGI_novel_T005489,BGI_novel_T005490,NM_000303	Known_gene
100462977	22.02	28.99	27.89	32.61	34.47	27.75	MTRNR2L1	NM_001190452	Known_gene
3603	0.18	0.22	0.37	0.16	0.19	0.29	IL16	NM_004513,BGI_novel_T005133,NM_001172128,NM_172217	Known_gene
151246	7.17	12.54	11.24	9.65	10.2	9.9	SGO2	NM_001160046,NM_001160033,NM_152524	Known_gene
BGI_novel_G000838	0	0	0.01	0	0	0	BGI_novel_G000838	BGI_novel_T009089	Novel_gene
51205	10.13	9.57	12.57	11.64	10.9	10.8	ACP6	NM_016361,NM_001323625	Known_gene
9819	7.66	7.74	7.82	8.26	8.54	8.25	TSC22D2	NM_001303264,NM_014779	Known_gene
8458	17.34	16.37	17.06	16.96	17.27	17.24	TTF2	NM_003594,BGI_novel_T000843	Known_gene
26039	8.9	11.59	9.88	11.94	12.44	11.54	SS18L1	BGI_novel_T009599,NM_001301778,NM_198935	Known_gene
93099	29.69	34.06	26.95	33.58	30.77	31.3	DMKN	BGI_novel_T007643,NM_001126058,BGI_novel_T007645,NM_001190349,BGI_novel_T007648,NM_001126059,NM_001126056,NM_001035516,BGI_novel_T007647,NM_001190347,NM_001126057,BGI_novel_T007646,NM_033317,BGI_novel_T007642,NM_001308380,NM_001308383,NM_001190348,BGI_novel_T007644	Known_gene
BGI_novel_G000668	0	0	0.04	0	0	0	BGI_novel_G000668	BGI_novel_T007022	Novel_gene
10381	17.91	15.36	14.9	15.02	14.38	14.94	TUBB3	NM_006086,NM_001197181	Known_gene
84167	4.66	4.63	4.7	4.84	5.67	4.68	C19orf44	BGI_novel_T007502,NM_032207,BGI_novel_T007503,NM_001288834	Known_gene
92597	5.86	8.48	7.47	6.33	6.82	6.72	MOB1B	NM_173468,NM_001244766,NM_001244767,BGI_novel_T011265	Known_gene
7753	4.92	5.01	4.91	5.97	6.36	6.36	ZNF202	NM_001301780,NM_001301819,NM_001301779,BGI_novel_T003038,BGI_novel_T003035,BGI_novel_T003037,BGI_novel_T003036,NM_003455	Known_gene
54438	1.6	1.73	1.56	1.78	1.58	1.44	GFOD1	NM_001242630,NM_001242629,NM_001242628,NM_018988	Known_gene
8038	0	0	0	0	0.02	0.01	ADAM12	NM_021641,NM_001288973,NM_003474,NM_001288974,BGI_novel_T002245,NM_001288975,BGI_novel_T002244	Known_gene
23398	17.57	21.04	19.85	19.55	20.7	20.45	PPWD1	NM_001278929,NM_001278926,NM_001278927,NM_015342	Known_gene
10457	0.33	0.28	0.47	0.68	0.35	0.47	GPNMB	BGI_novel_T013197,NM_002510,NM_001005340,BGI_novel_T013198	Known_gene
387601	0.04	0	0	0	0	0	SLC22A25	NM_199352	Known_gene
140701	3.15	2.45	2.27	3.32	3.63	3.39	ABHD16B	NM_080622	Known_gene
6189	1682.81	1306.64	1314.99	1141.99	1130.38	1233.01	RPS3A	BGI_novel_T011504,NM_001267699,NM_001006	Known_gene
2517	13.1	12.89	11.87	13.79	12.37	13.18	FUCA1	NM_000147	Known_gene
28955	8.2	7.49	7.5	10.75	7.42	9.23	DEXI	NM_014015	Known_gene
80778	2.4	2.8	2.5	2.95	2.58	2.43	ZNF34	NM_001286769,NM_001286770,NM_030580	Known_gene
283948	0	0.04	0	0	0	0	NHLRC4	NM_001301159,NM_176677	Known_gene
9882	9.93	10.94	11.5	12.89	13.09	13.6	TBC1D4	BGI_novel_T004152,NM_001286658,NM_014832,NM_001286659	Known_gene
115752	7.94	6.84	7.66	7.35	8.3	7.68	DIS3L	NM_001323939,NM_001323946,NM_001323937,NM_001323940,NM_001323944,NM_001323943,NM_001323936,NM_001143688,NM_001323941,NM_001323945,NM_001323948,NM_001323938,NM_133375	Known_gene
90	11.81	12.24	11.61	11.11	10.52	11.83	ACVR1	BGI_novel_T008829,NM_001111067,NM_001105	Known_gene
317749	10.21	8.53	8.6	8.68	9.18	9	DHRS4L2	BGI_novel_T004330,NM_001193635,BGI_novel_T004331,NM_001193636,BGI_novel_T004332,NM_198083,NM_001193637,BGI_novel_T004333	Known_gene
4712	41.63	31.75	38.93	36.84	39.31	41.7	NDUFB6	NM_182739,NM_002493,NM_001199987	Known_gene
54847	0.04	0.07	0.06	0.02	0.01	0.04	SIDT1	NM_001322295,NM_001322296,BGI_novel_T010670,BGI_novel_T010671,NM_001322299,NM_001322294,BGI_novel_T010669,NM_017699,NM_001308350,NM_001322297,NM_001322300,NM_001322298	Known_gene
9717	0.11	0.08	0	0.05	0.02	0.05	SEC14L5	BGI_novel_T005468,NM_014692	Known_gene
51686	1.68	1.11	1.15	0.79	1.18	0.87	OAZ3	NM_016178,NM_001301371,NM_001134939	Known_gene
51380	2.43	3.68	3.37	3.05	2.29	2.66	CSAD	BGI_novel_T003451,BGI_novel_T003454,BGI_novel_T003452,NM_001244705,NM_001244706,NM_015989,BGI_novel_T003450,BGI_novel_T003453	Known_gene
11174	0.3	0.65	0.68	0.55	0.68	0.66	ADAMTS6	NM_197941	Known_gene
92960	1.09	1.46	0.29	1.77	0.94	1.35	PEX11G	NM_001270539,BGI_novel_T007321,NM_080662,NM_001300881	Known_gene
79819	0.41	0.85	0.76	0.92	0.42	0.85	WDR78	NM_207014,NM_024763,BGI_novel_T000598	Known_gene
170622	18.55	17.09	17.13	19.39	18.91	22.16	COMMD6	NM_001287393,NM_203495,NM_203497,NM_001287394,NM_001287392	Known_gene
27042	6.42	6.67	7.06	6.55	7.32	7.11	DIEXF	NM_014388	Known_gene
8554	13.3	18.1	17.61	13.14	14.68	13.31	PIAS1	NM_016166,NM_001320687	Known_gene
10073	16.41	12.93	13.76	16.29	15.53	18.3	SNUPN	NM_001042588,NM_001042581,BGI_novel_T005095,NM_005701,BGI_novel_T005096	Known_gene
25797	0	0	0	0	0	0	QPCT	NM_012413	Known_gene
285989	3.82	5.02	5.35	5.9	6.2	6.5	ZNF789	NM_213603,BGI_novel_T013520,NM_001013258	Known_gene
245812	5.89	5.7	6.09	5.16	3.19	4.62	CNPY4	BGI_novel_T013549,NM_152755	Known_gene
55770	11.53	12.21	11.65	11.89	11.57	11.85	EXOC2	NM_018303,BGI_novel_T012303	Known_gene
23332	12.46	13.74	14.14	13.68	14.17	13.41	CLASP1	BGI_novel_T008742,NM_001142273,BGI_novel_T008741,NM_015282,BGI_novel_T008744,BGI_novel_T008743,NM_001207051,NM_001142274,BGI_novel_T008745,BGI_novel_T008740	Known_gene
81691	8.11	7.76	8	9.27	10.3	7.91	LOC81691	NM_001199053,BGI_novel_T005570,NM_030941,NM_001144924,BGI_novel_T005571	Known_gene
4117	0.21	0.27	0.17	0.1	0.22	0.18	MAK	BGI_novel_T012337,NM_001242957,NM_001242385,NM_005906	Known_gene
55872	41.97	41.85	42.14	45.04	48.02	45.14	PBK	NM_001278945,NM_018492	Known_gene
11218	13.92	14.61	15.54	16.53	16.99	17.07	DDX20	NM_007204	Known_gene
7145	1.65	1.58	1.59	2.64	2.46	2.18	TNS1	BGI_novel_T009064,NM_022648,NM_001308022,NM_001308023	Known_gene
113540	2.33	3.71	2.92	2.73	2.43	1.86	CMTM1	NM_181296,NM_052999,NM_181268,NM_181272,NM_181270,NM_181283,NM_181271,NM_181269	Known_gene
126069	0.99	1.27	1.66	1.43	1.4	1.1	ZNF491	NM_152356	Known_gene
26084	1.01	1.01	1.4	1.54	1.59	1.28	ARHGEF26	NM_001251963,NM_015595,NM_001251962,BGI_novel_T010851	Known_gene
84301	6.48	5.1	5.51	4.7	5.25	5.07	DDI2	NM_032341	Known_gene
6747	256.16	259.65	254.2	242.69	253.52	260.02	SSR3	BGI_novel_T010862,NM_007107,BGI_novel_T010863,BGI_novel_T010860,NM_001308197,NM_001308204,NM_001308205,BGI_novel_T010859,BGI_novel_T010861,BGI_novel_T010864	Known_gene
7764	5.32	6.76	6.58	6.41	6.06	6.83	ZNF217	NM_006526	Known_gene
9779	9.36	10.02	10.24	9.26	8.77	8.68	TBC1D5	NM_014744,NM_001134381,BGI_novel_T010253	Known_gene
4606	0.02	0.04	0.04	0	0	0	MYBPC2	NM_004533	Known_gene
10870	1.01	0	0.34	0.53	0.52	0.51	HCST	NM_014266,NM_001007469	Known_gene
84890	14.61	14.74	14.85	13.5	15.28	15.15	ADO	NM_032804	Known_gene
9481	4.09	5.32	5.27	4.07	3.95	4	SLC25A27	NM_004277,NM_001204051,BGI_novel_T012585,NM_001204052	Known_gene
55335	1.96	3.05	2.9	1.98	1.52	1.96	NIPSNAP3B	NM_018376	Known_gene
29121	1.07	1.87	1.62	1.45	1.45	1.51	CLEC2D	NM_001197318,NM_001197317,BGI_novel_T003237,NM_001197319,NM_013269,NM_001004419	Known_gene
133746	3.44	4.34	4.63	3.52	3.94	3.76	JMY	NM_152405	Known_gene
342979	8.4	8.82	7.68	9.21	9.62	7.97	PALM3	NM_001145028,BGI_novel_T007470	Known_gene
2280	280.45	257.21	253.71	316.21	324.07	316.93	FKBP1A	NM_001199786,NM_054014,NM_000801	Known_gene
5581	3.07	3.03	2.97	2.82	2.93	2.93	PRKCE	NM_005400	Known_gene
63941	14.9	14.16	14.93	17.17	16.24	16.9	NECAB3	BGI_novel_T009414,NM_031231,NM_031232,BGI_novel_T009413,BGI_novel_T009412	Known_gene
23596	3.64	5.86	5.69	3.84	3.33	3.3	OPN3	BGI_novel_T001492,BGI_novel_T001491,NM_014322,BGI_novel_T001493	Known_gene
160298	0	0.07	0	0	0.07	0	C11orf42	NM_173525	Known_gene
147686	0	0.02	0	0	0	0	ZNF418	NM_001317028,NM_001317027,NM_133460,NM_001317029,NM_001317030	Known_gene
29128	47.7	37.05	42.88	52.22	47.96	49.72	UHRF1	NM_001290052,NM_001290050,NM_013282,NM_001048201,NM_001290051	Known_gene
2912	0	0	0	0	0	0.04	GRM2	NM_001130063,NM_000839	Known_gene
84542	2.05	2.75	2.58	3.06	2.91	2.63	KIAA1841	NM_001330436,NM_001129993,NM_001330433,BGI_novel_T008491,NM_032506,NM_001330432,NM_001330434,NM_001330435	Known_gene
84725	7.73	9.17	9.53	7.86	7.55	7.8	PLEKHA8	NM_001197027,NM_032639,NM_001197026	Known_gene
55683	11.93	12.78	12.75	12.33	12.9	13.4	KANSL3	NM_001115016,BGI_novel_T008639	Known_gene
26355	219.39	204.46	190.74	141.79	139.43	143.86	FAM162A	BGI_novel_T010710,NM_014367,BGI_novel_T010709	Known_gene
10425	28.25	25.68	29.88	32.11	31.13	30.39	ARIH2	NM_006321,NM_001317334,NM_001317333	Known_gene
BGI_novel_G000656	0.18	0	0	0.14	0.18	0.05	BGI_novel_G000656	BGI_novel_T006965	Novel_gene
27125	15.81	17.48	18.89	13.91	14.94	13.85	AFF4	NM_014423	Known_gene
51422	28.29	27.75	28.85	31.17	33.89	34.11	PRKAG2	BGI_novel_T013820,NM_024429,NM_001304531,NM_001304527,BGI_novel_T013822,BGI_novel_T013821,BGI_novel_T013818,NM_001040633,BGI_novel_T013824,BGI_novel_T013823,BGI_novel_T013819,NM_016203	Known_gene
155382	4.49	4.85	3.35	3.98	2.87	3.5	VPS37D	NM_001077621	Known_gene
151516	0.13	0.03	0.03	0.17	0.16	0.13	ASPRV1	NM_152792	Known_gene
23096	5.37	5.88	6.38	5.95	5.05	5.27	IQSEC2	BGI_novel_T015270,NM_001111125,NM_001243197,NM_015075	Known_gene
6416	13.48	14.77	15.36	13.67	16.29	15.12	MAP2K4	NM_003010,NM_001281435	Known_gene
85446	0.72	1.08	0.83	0.76	0.81	0.74	ZFHX2	NM_033400	Known_gene
3659	2.58	2.35	2.63	3.06	3.02	2.94	IRF1	NM_002198	Known_gene
84443	0	0	0	0	0	0	FRMPD3	NM_032428	Known_gene
79810	8.39	8.12	8.37	7.87	7.76	8.3	PTCD2	NM_001284404,NM_001284403,NM_024754,NM_001284405	Known_gene
1788	3.66	4.31	4.11	3.35	4.45	4.44	DNMT3A	NM_001320893,NM_175629,NM_001320892,NM_153759,NM_022552,NM_175630	Known_gene
51192	58.77	50.44	48.76	52.09	47.67	49.91	CKLF	NM_001040138,NM_016326,BGI_novel_T005794,NM_016951,NM_181640,NM_181641	Known_gene
2186	8.39	11.22	11.39	9.56	9.57	9.59	BPTF	BGI_novel_T006728,BGI_novel_T006726,BGI_novel_T006723,BGI_novel_T006725,NM_004459,BGI_novel_T006730,BGI_novel_T006727,NM_182641,BGI_novel_T006724,BGI_novel_T006729	Known_gene
8826	29.98	36.14	35.86	24.9	25.8	23.89	IQGAP1	NM_003870	Known_gene
117195	0	0	0	0.06	0	0	MRGPRX3	NM_054031	Known_gene
2783	162.84	134.37	139.4	164.58	147.77	157.33	GNB2	NM_005273	Known_gene
80019	12.82	11.71	11.21	12.42	10.76	11.11	UBTD1	NM_024954	Known_gene
64789	5.09	5.51	6.77	6.54	7.43	7.5	EXO5	NM_001346946,NM_001346950,NM_001346954,NM_001346949,BGI_novel_T000443,NM_001346955,NM_001346947,NM_001346956,NM_001346953,NM_022774,NM_001346948,NM_001346951,NM_001346952	Known_gene
57558	3.76	4.33	3.67	3.69	3.99	3.99	USP35	BGI_novel_T002869,NM_020798	Known_gene
1997	23.97	26.43	26.47	25.04	26.16	27.1	ELF1	NM_172373,BGI_novel_T004054,NM_001145353,BGI_novel_T004055	Known_gene
6650	14.62	16.62	15.4	19.25	18.39	17.41	CAPN15	BGI_novel_T005331,BGI_novel_T005330,NM_005632	Known_gene
2879	155.53	137.64	132.63	126.24	118.62	120.88	GPX4	NM_001039847,NM_002085,BGI_novel_T007199,NM_001039848	Known_gene
4043	9.74	8.31	8.68	10.85	10.54	10.31	LRPAP1	BGI_novel_T011109,NM_002337	Known_gene
2077	29.24	29.89	27.88	27.12	27.02	27.05	ERF	NM_006494,NM_001308402,NM_001312656,NM_001301035,BGI_novel_T007795	Known_gene
2036	19.78	20.68	20.11	24.42	22.28	22.03	EPB41L1	BGI_novel_T009451,BGI_novel_T009450,BGI_novel_T009447,BGI_novel_T009453,NM_001258331,BGI_novel_T009452,BGI_novel_T009449,BGI_novel_T009455,BGI_novel_T009454,NM_001258329,BGI_novel_T009448,NM_001258330,NM_012156,BGI_novel_T009458,NM_177996,BGI_novel_T009456,BGI_novel_T009457	Known_gene
115950	1.31	0.98	1.44	1.5	0.87	1.36	ZNF653	NM_138783,BGI_novel_T007418,BGI_novel_T007419,BGI_novel_T007420,BGI_novel_T007417	Known_gene
157285	1.88	1.58	1.59	3.38	3.7	3.17	SGK223	BGI_novel_T013866,NM_001080826	Known_gene
125058	4.81	4.78	4.78	5.03	4.57	4.68	TBC1D16	NM_001271846,BGI_novel_T006846,NM_001271844,BGI_novel_T006847,NM_001271845,NM_019020	Known_gene
55954	24.08	19.25	19.91	22.73	24.35	22.06	ZMAT5	NM_001318129,NM_019103,NM_001003692	Known_gene
10573	103.62	84.99	80.64	97.72	88.39	93.09	MRPL28	NM_006428	Known_gene
128308	23.98	21.59	19.53	26.61	27.96	28.93	MRPL55	NM_181441,NM_181462,NM_001321284,NM_181455,NM_181456,NM_181464,BGI_novel_T001440,NM_181463,NM_181454,NM_181465,BGI_novel_T001441,BGI_novel_T001442	Known_gene
51765	32.39	34.76	35.66	33.11	34.56	35.38	STK26	NM_001042453,NM_016542,NM_001042452,BGI_novel_T015471	Known_gene
25790	1.7	1.31	1.18	2.96	2.98	2.82	CFAP45	BGI_novel_T001136,NM_012337	Known_gene
41	19.25	23.11	21.69	16.81	16.83	16.71	ASIC1	NM_001256830,NM_020039,NM_001095	Known_gene
2887	6.02	6.01	6.42	7.79	8.05	7.33	GRB10	NM_001001555,NM_001001550,NM_001001549,NM_005311,BGI_novel_T013323,BGI_novel_T013322	Known_gene
23195	10.64	10.64	13.92	14.71	15.06	14.26	MDN1	BGI_novel_T012665,NM_014611	Known_gene
54758	16.92	15.2	18.76	19	17.16	19.22	KLHDC4	NM_017566,NM_001184856,BGI_novel_T005969,NM_001184854	Known_gene
83992	2.58	2.36	2.5	2.59	2.51	2.27	CTTNBP2	NM_033427,BGI_novel_T013663,BGI_novel_T013662	Known_gene
9612	4.89	5.49	5.02	6.24	5.57	5.91	NCOR2	BGI_novel_T003873,BGI_novel_T003877,BGI_novel_T003875,NM_006312,NM_001077261,BGI_novel_T003876,NM_001206654,BGI_novel_T003874	Known_gene
389177	5.83	7.49	8.88	7.32	5.92	6.98	TMEM212	NM_001164436	Known_gene
256710	0.15	0.31	0.07	0	0	0.08	GLIPR1L1	NM_001304964,NM_152779	Known_gene
56652	15.69	13.02	13.18	17.64	17.06	17.78	C10orf2	NM_001163813,NM_001163812,NM_001163814,NM_021830	Known_gene
2664	71.09	76.36	74.16	77.9	69.33	67.7	GDI1	NM_001493	Known_gene
60561	24.73	23.13	25.41	27.29	28.89	28.72	RINT1	NM_001346601,NM_001346603,NM_021930,NM_001346599,NM_001346600	Known_gene
4245	18.85	15.67	17.39	19.16	17.81	20.1	MGAT1	NM_002406,NM_001114619,NM_001114618,NM_001114620,NM_001114617,BGI_novel_T012263	Known_gene
51499	22.19	17.56	20.13	22.29	24.72	25.52	TRIAP1	NM_016399	Known_gene
896	36.67	32.46	35.73	41.76	36.66	39.09	CCND3	NM_001760,NM_001136125,NM_001136017,NM_001136126,NM_001287427,NM_001287434	Known_gene
127294	0	0.01	0	0	0	0	MYOM3	NM_152372	Known_gene
124565	12.71	12.35	12	16.27	14.1	15.38	SLC38A10	NM_001037984,NM_138570	Known_gene
5539	0	0	0	0	0	0	PPY	NM_002722,NM_001319209	Known_gene
345757	8.51	8.47	7.77	6.66	5.94	5.78	FAM174A	NM_198507	Known_gene
23185	18.06	18.05	19.57	20.79	21.03	21.85	LARP4B	NM_015155	Known_gene
6470	17.61	15.56	16.98	19.13	19.72	20.18	SHMT1	BGI_novel_T006296,NM_004169,BGI_novel_T006297,NM_148918,NM_001281786	Known_gene
3609	111.88	115.29	119.77	137.46	132.82	133.81	ILF3	BGI_novel_T007391,NM_012218,BGI_novel_T007392,NM_017620,NM_153464,NM_004516,NM_001137673	Known_gene
5045	29.38	29.06	27.9	30.62	26.18	28.5	FURIN	NM_002569,BGI_novel_T005205,NM_001289823,NM_001289824	Known_gene
9341	49.1	52.36	48.24	42.45	45.14	43.16	VAMP3	BGI_novel_T000109,NM_004781	Known_gene
55227	8.04	9.81	9.2	9.89	8.41	8.95	LRRC1	NM_018214	Known_gene
2768	10.4	9.68	10.22	10.84	10.38	11.25	GNA12	NM_001282440,NM_001293092,NM_007353,NM_001282441	Known_gene
23014	14.99	14.58	14.96	14.96	13.92	13.48	FBXO21	NM_015002,NM_033624	Known_gene
80832	1.18	1.49	1.42	1.47	1.25	1.17	APOL4	NM_145660,NM_030643	Known_gene
9526	49.49	41.44	42.5	49.81	45.8	50.42	MPDU1	NM_001330073,NM_004870	Known_gene
1102	0.36	0.14	0.44	0.56	0.43	0.53	RCBTB2	NM_001286831,BGI_novel_T004087,NM_001286830,NM_001268,NM_001286832	Known_gene
7027	66.29	62.52	66.23	82.2	88.33	82.84	TFDP1	NM_007111	Known_gene
1478	22.12	18.34	19.4	22.58	22.41	23.5	CSTF2	NM_001306209,NM_001325,BGI_novel_T015357,NM_001306206	Known_gene
439	82.61	70.8	78.98	81.86	78.51	79.79	ASNA1	BGI_novel_T007443,NM_004317	Known_gene
51537	20.51	14.96	17.04	19.71	19.66	19.43	MTFP1	BGI_novel_T009905,NM_016498,NM_001003704	Known_gene
8676	0.32	0.34	0.38	0.33	0.47	0.39	STX11	NM_003764	Known_gene
115708	3.63	2.85	3.63	5.34	4.79	5.41	TRMT61A	NM_152307	Known_gene
54981	10.03	10.25	8.98	8.48	8.79	9.72	NMRK1	NM_017881,BGI_novel_T014616,NM_001330678,NM_001330679,NM_001127603	Known_gene
23469	10.21	19.63	17.52	13.09	13.79	12.54	PHF3	NM_001290259,BGI_novel_T012611,NM_015153,NM_001290260	Known_gene
18	5.6	5.55	5.83	4.55	4.57	4.67	ABAT	NM_001127448,BGI_novel_T005487,NM_020686,NM_000663	Known_gene
5826	9.19	9.45	8.99	9.47	9.43	8.6	ABCD4	NM_005050,BGI_novel_T004586,BGI_novel_T004585	Known_gene
6598	47.13	42.96	41.73	46.32	43.25	49.23	SMARCB1	NM_003073,BGI_novel_T010135,BGI_novel_T010134,NM_001007468,NM_001317946	Known_gene
22797	0	0	0	0	0	0	TFEC	NM_012252,NM_001244583,NM_001018058	Known_gene
63035	7.6	8.9	8.54	9.02	8.72	7.93	BCORL1	BGI_novel_T015460,BGI_novel_T015459,BGI_novel_T015465,BGI_novel_T015463,BGI_novel_T015457,BGI_novel_T015464,NM_021946,BGI_novel_T015458,BGI_novel_T015461,BGI_novel_T015462,NM_001184772	Known_gene
7105	12.46	11.29	10.85	10.97	10.54	11.11	TSPAN6	BGI_novel_T015353,NM_003270,NM_001278742,NM_001278743,NM_001278741,NM_001278740,BGI_novel_T015354	Known_gene
54928	47.62	57.97	55.03	46.65	50.27	50.65	IMPAD1	NM_017813	Known_gene
54680	7.74	8.93	9.3	9.95	10.32	10.08	ZNHIT6	NM_017953,NM_001170670	Known_gene
4790	14.63	12.41	13.81	14.11	15.04	13.74	NFKB1	NM_001165412,BGI_novel_T011376,NM_001319226,NM_003998	Known_gene
3652	7.28	7.09	7.4	7.08	7.17	7.34	IPP	BGI_novel_T000498,BGI_novel_T000497,NM_001145349,BGI_novel_T000499,NM_005897	Known_gene
9278	0.22	0.16	0.33	0.14	0.14	0.06	ZBTB22	NM_005453,NM_001145338	Known_gene
29097	63.35	55.77	57.18	48.88	49.62	55.07	CNIH4	NM_001277200,NM_014184,NM_001277197,NM_001277199,NM_001277198	Known_gene
374378	14.39	13.27	12.49	14.22	12.88	13.03	GALNT18	NM_198516,BGI_novel_T002437,BGI_novel_T002438	Known_gene
148	0	0	0	0	0	0	ADRA1A	NM_033302,NM_033303,NM_033304,NM_000680,NM_001322503,NM_001322502,NM_001322504	Known_gene
6453	7.01	7.63	8.37	7.32	7.71	8.49	ITSN1	BGI_novel_T009708,NM_001331010,NM_001331008,NM_001001132,NM_003024,NM_001331009,NM_001331012,NM_001331011	Known_gene
84337	49.34	41.27	43.09	44.93	51.27	49.38	ELOF1	BGI_novel_T007421,BGI_novel_T007423,BGI_novel_T007422,NM_032377	Known_gene
7709	6.43	5.32	5.65	6	5.66	5.34	ZBTB17	NM_001324137,NM_001287603,NM_001242884,BGI_novel_T000167,NM_001287604,NM_001324138,NM_003443	Known_gene
81539	96.83	112.17	119.72	104.59	110.89	113.14	SLC38A1	NM_001278390,NM_001278389,NM_001278388,BGI_novel_T003359,NM_001077484,NM_001278387,NM_030674	Known_gene
726	5.13	6.35	5.05	5.63	5.83	5.68	CAPN5	NM_004055,BGI_novel_T002861	Known_gene
55156	28.17	31.46	31.09	29.05	29.44	30.04	ARMC1	NM_001286702,NM_018120	Known_gene
6659	6.74	7.16	6.9	6.51	6.11	6.54	SOX4	NM_003107	Known_gene
157	2.15	2.28	2.43	2.42	2.69	2.13	GRK3	NM_005160,BGI_novel_T009871,BGI_novel_T009872	Known_gene
2009	0	0.03	0	0	0.02	0	EML1	NM_001008707,NM_004434	Known_gene
317701	0	0	0.06	0	0	0	VN1R2	NM_173856	Known_gene
7179	0	0	0	0	0	0.03	TPTE	NM_199259,NM_199261,NM_199260,NM_001290224	Known_gene
58480	0.34	0.31	0.4	1.27	1.08	1.14	RHOU	NM_021205	Known_gene
22905	14.46	14.3	14.44	13.35	13.28	14.84	EPN2	BGI_novel_T006311,NM_148921,BGI_novel_T006313,NM_014964,BGI_novel_T006312,BGI_novel_T006314,NM_001102664	Known_gene
654254	0	0.07	0.03	0	0.07	0	ZNF732	NM_001137608	Known_gene
2627	2.14	2.25	2.53	3.31	3.42	2.77	GATA6	NM_005257	Known_gene
1213	72.56	76.46	81.8	80.97	84.96	84.87	CLTC	NM_004859,NM_001288653	Known_gene
352954	4.82	6.49	4.97	4.49	5.18	4.31	GATS	BGI_novel_T013554,NM_178831,BGI_novel_T013555,BGI_novel_T013557,BGI_novel_T013553	Known_gene
643988	0	0.04	0	0	0	0	FNDC10	NM_001242659	Known_gene
6209	854.94	761.83	748.89	855.66	725.03	752.44	RPS15	NM_001018,NM_001308226	Known_gene
9209	19.13	20.75	21.57	19.77	21.4	20.49	LRRFIP2	BGI_novel_T010301,NM_001282691,NM_017724,NM_001134369,NM_006309	Known_gene
10319	0.19	0.24	0.15	0.45	0.43	0.34	LAMC3	NM_006059	Known_gene
114926	16.01	17.71	18.77	14.81	14.16	14.29	SMIM19	NM_001135675,NM_001135674,NM_138436,NM_001135676	Known_gene
7699	14.1	15.41	15.16	16.44	16.79	17.22	ZNF140	NM_001300777,BGI_novel_T003947,BGI_novel_T003946,NM_001300776,NM_001300778,NM_003440,BGI_novel_T003945	Known_gene
79873	3.3	2.82	2.38	2.58	2.4	2.03	NUDT18	BGI_novel_T013925,NM_024815	Known_gene
9022	0.16	0.2	0.16	0.41	0	0	CLIC3	BGI_novel_T015051,BGI_novel_T015054,BGI_novel_T015053,NM_004669,BGI_novel_T015052	Known_gene
93233	0.09	0.27	0.13	0.07	0.09	0	CCDC114	BGI_novel_T007912,NM_144577,BGI_novel_T007911	Known_gene
84817	24.61	21.94	22.64	23.47	23.75	24.49	TXNDC17	BGI_novel_T006140,NM_032731	Known_gene
6205	2462.05	2285.19	2059.75	1811.45	1688.75	1873.56	RPS11	NM_001015	Known_gene
284467	4.26	5.48	6.16	4.46	3.46	3.99	FAM19A3	BGI_novel_T000813,NM_182759,BGI_novel_T000812,NM_001004440	Known_gene
5141	1.87	2.17	1.97	1.4	1.54	1.34	PDE4A	NM_001111309,NM_001111308,NM_006202,NM_001243121,NM_001111307	Known_gene
10362	36.57	34.69	34.67	36.48	33.68	33.23	HMG20B	BGI_novel_T007264,NM_006339,BGI_novel_T007263	Known_gene
9636	44.31	33.84	40.87	50.57	44.6	50.12	ISG15	NM_005101	Known_gene
90485	0.03	0	0	0	0	0	ZNF835	NM_001005850	Known_gene
26064	15.9	19.33	17.78	19.73	19.59	19.19	RAI14	NM_001145522,BGI_novel_T011670,NM_001145521,NM_015577,NM_001145520,NM_001145523,NM_001145525	Known_gene
644096	13.46	12.59	11.09	12.44	10.02	12.02	SDHAF1	NM_001042631	Known_gene
BGI_novel_G001443	0	0	0	0.2	0.38	0.19	BGI_novel_G001443	BGI_novel_T013359	Novel_gene
90332	0	0.18	0	0	0	0	EXOC3L2	NM_138568	Known_gene
54737	16.43	18.19	20.5	21.73	21.38	22.3	MPHOSPH8	BGI_novel_T003965,NM_017520	Known_gene
BGI_novel_G001310	0	0	0	0	0	0	BGI_novel_G001310	BGI_novel_T012880	Novel_gene
57649	13.38	17.03	14.54	15.93	16.17	15.31	PHF12	NM_001033561,NM_001290131,NM_020889	Known_gene
51364	0.4	0.46	0.37	0.73	0.78	0.48	ZMYND10	NM_001308379,NM_015896	Known_gene
8729	16.28	17.1	16.65	16.78	16.77	15.96	GBF1	NM_001199378,NM_001199379,BGI_novel_T002135,NM_004193	Known_gene
BGI_novel_G001374	3.6	3.42	3.84	6.75	8.1	1.75	BGI_novel_G001374	BGI_novel_T013021	Novel_gene
80864	1.29	3.89	2.7	3.84	2.9	3.41	EGFL8	NM_030652	Known_gene
84446	4.69	6.05	5.95	5.67	5.48	5.31	BRSK1	BGI_novel_T008077,BGI_novel_T008078,BGI_novel_T008079,NM_032430	Known_gene
84189	0.05	0.03	0	0	0	0	SLITRK6	NM_032229	Known_gene
3948	0	0	0	0	0	0.04	LDHC	NM_002301,BGI_novel_T002475,NM_017448	Known_gene
55009	31.86	26.52	24.98	32.87	25.1	29	C19orf24	BGI_novel_T007207,NM_017914	Known_gene
7701	6.67	7.11	7.91	8.33	8.31	8.05	ZNF142	BGI_novel_T009079,BGI_novel_T009080,NM_001105537,BGI_novel_T009077,BGI_novel_T009081,BGI_novel_T009078	Known_gene
441272	0.52	1.11	0.8	0.53	0.8	0.77	SPDYE3	NM_001004351	Known_gene
55240	10.94	10.77	11.44	14.11	14.66	14.63	STEAP3	NM_138637,NM_001008410,NM_018234,NM_182915,BGI_novel_T008730	Known_gene
51074	30.66	29.83	31.76	31.25	29.34	29.73	APIP	NM_015957	Known_gene
4016	1.36	0.93	1.15	1.46	1.23	1.2	LOXL1	NM_005576	Known_gene
10006	27.71	30.48	28.27	27.82	29.04	28.78	ABI1	NM_001178124,NM_001012751,NM_001178116,NM_001178123,NM_005470,NM_001178122,NM_001012750,NM_001178125,NM_001178120,BGI_novel_T001696,NM_001012752,NM_001178121,NM_001178119,BGI_novel_T001697	Known_gene
94101	24.19	24.79	26.36	22.79	24.46	26.31	ORMDL1	NM_001128150,NM_016467,BGI_novel_T008935,BGI_novel_T008936	Known_gene
100507290	3.87	4.11	4.06	5.28	4.76	4.74	ZNF865	NM_001195605,BGI_novel_T008092,BGI_novel_T008093	Known_gene
BGI_novel_G001248	0	0.02	0	0	0	0	BGI_novel_G001248	BGI_novel_T012328	Novel_gene
25903	0.71	0.84	0.83	0.99	0.68	0.7	OLFML2B	NM_001297713,NM_015441	Known_gene
7411	55.39	54.72	55.38	53.85	57.18	56.85	VBP1	NM_001303545,NM_001303543,NM_003372,NM_001303544	Known_gene
83642	8.14	7.95	7.09	8.92	7.62	8.02	SELO	BGI_novel_T010077,NM_031454,BGI_novel_T010079,BGI_novel_T010078	Known_gene
5695	494.56	428.52	406.62	474.14	468.3	490.49	PSMB7	NM_002799	Known_gene
7163	71.09	79.01	74.95	65.5	70.35	68.84	TPD52	NM_001025253,NM_001287144,NM_005079,BGI_novel_T014130,NM_001025252,NM_001287140,NM_001287143,NM_001287142	Known_gene
57198	3.61	4.14	4.01	3.08	3.27	2.5	ATP8B2	NM_001005855,NM_020452,BGI_novel_T001042	Known_gene
401505	182.03	151.59	162.54	170.83	179.08	176.74	TOMM5	NM_001001790,NM_001134484,NM_001134485	Known_gene
79726	16.84	19.83	18.85	14.53	14.05	14.48	WDR59	BGI_novel_T005917,NM_030581,NM_001324172,NM_001324171	Known_gene
199990	36.12	31.84	34.79	38.47	33.24	32.03	FAAP20	BGI_novel_T000053,NM_001282671,NM_001282670,BGI_novel_T000050,BGI_novel_T000055,BGI_novel_T000059,BGI_novel_T000051,BGI_novel_T000057,NM_001282672,NM_001256945,BGI_novel_T000054,BGI_novel_T000058,NM_001256946,BGI_novel_T000061,NM_001146310,NM_001256947,BGI_novel_T000056,NM_182533,NM_001282673,BGI_novel_T000052,BGI_novel_T000060	Known_gene
339122	2.04	1.19	1.04	1.29	0.65	0.99	RAB43	NM_001204884,NM_001204887,NM_001204883,NM_001204886,NM_001204885,NM_198490,NM_001204888	Known_gene
55844	7.22	6.54	6.87	7.71	7.72	8.02	PPP2R2D	BGI_novel_T002251,NM_018461,NM_001291310	Known_gene
10098	5.21	5.6	5.21	4.45	4.84	4.69	TSPAN5	BGI_novel_T011370,NM_005723	Known_gene
59351	0.03	0.03	0	0	0	0	PBOV1	NM_021635	Known_gene
79637	5.39	3.71	4.44	5.12	4.51	5.75	ARMC7	NM_024585,NM_001304271,NM_001304273,NM_001304272	Known_gene
30832	0	0.01	0	0.01	0.01	0.01	ZNF354C	BGI_novel_T012246,NM_014594	Known_gene
54537	17.18	21.35	23.18	22.67	23.79	22.33	FAM35A	NM_019054,BGI_novel_T001978,NM_001330112	Known_gene
141	2.21	2.25	2.22	3.43	3.29	3.27	ADPRH	NM_001291949,NM_001125,NM_001291950	Known_gene
80739	0	0.03	0	0	0	0	C6orf25	NM_138272,NM_138273,NM_138274,NM_025260,NM_138275,NM_138277	Known_gene
26271	26.27	29.16	28.54	30.53	29.66	30.01	FBXO5	NM_012177,NM_001142522	Known_gene
29117	49.86	58.27	58.06	54.54	53.71	53.34	BRD7	NM_013263,NM_001173984	Known_gene
100131755	1.31	1.25	1.42	1.28	1.24	1.14	ARMCX4	NM_001256155	Known_gene
10911	6.27	7.47	7.64	7.17	5.32	5.14	UTS2	NM_021995,NM_006786,BGI_novel_T000113,BGI_novel_T000112	Known_gene
3590	0.25	0.71	0.71	0.78	0.59	0.69	IL11RA	BGI_novel_T014518,BGI_novel_T014520,NM_001142784,BGI_novel_T014519	Known_gene
1060	5.86	8.78	7.51	5.46	6.19	6.41	CENPC	NM_001812	Known_gene
3759	0	0	0	0	0	0	KCNJ2	NM_000891	Known_gene
55796	2.5	3.72	3.68	2.75	2.83	2.79	MBNL3	BGI_novel_T015473,NM_001170701,NM_001170702,NM_018388,NM_133486,NM_001170704,BGI_novel_T015472,NM_001170703	Known_gene
2894	0	0	0.01	0	0	0	GRID1	NM_017551	Known_gene
4221	31.1	31.14	32.57	37.34	34.37	37.09	MEN1	NM_130802,BGI_novel_T002714,NM_130803,NM_130799,NM_000244,NM_130801,BGI_novel_T002711,BGI_novel_T002715,BGI_novel_T002710,BGI_novel_T002713,NM_130804,NM_130800,BGI_novel_T002716,BGI_novel_T002709,BGI_novel_T002712	Known_gene
10758	7.72	9.07	8.32	9.16	8.34	7.67	TRAF3IP2	NM_147686,NM_001164281,NM_147200,NM_001164283	Known_gene
389114	0.01	0.01	0.03	0	0.01	0.01	ZNF662	BGI_novel_T010347,NM_001134656,BGI_novel_T010346,NM_207404	Known_gene
55628	2.68	2.92	2.92	2.63	2.9	2.89	ZNF407	NM_001146190,BGI_novel_T007155,NM_017757,NM_001146189	Known_gene
8644	0	0	0	0	0	0.18	AKR1C3	NM_001253909,NM_003739,NM_001253908	Known_gene
2526	5.12	4.95	5.58	6.21	6.22	6.38	FUT4	NM_002033	Known_gene
972	0	0.06	0	0.06	0	0	CD74	NM_001025159,BGI_novel_T012122,NM_001025158,NM_004355	Known_gene
53831	0	0	0	0	0.05	0	GPR84	NM_020370	Known_gene
81576	10.57	11.33	11.74	10.75	11.76	12.57	CCDC130	NM_001320566,NM_001320561,NM_001320567,BGI_novel_T007463,NM_001320569,NM_001320565,NM_030818,NM_001320568,NM_001320564,BGI_novel_T007462	Known_gene
150684	14.91	13.17	12.25	14.71	17.3	12.18	COMMD1	NM_001321781,NM_001321782,NM_152516	Known_gene
29880	24.35	19.29	22.91	27.73	26.21	26.33	ALG5	NM_001142364,NM_013338	Known_gene
10003	0.07	0.16	0.23	0.22	0.25	0.36	NAALAD2	NM_005467,NM_001300930	Known_gene
201626	20.82	21.02	20.59	22.47	23.95	24.7	PDE12	NM_001322177,NM_177966,NM_001322176	Known_gene
143098	0.29	0.17	0.2	0.31	0.36	0.38	MPP7	NM_173496,NM_001318170	Known_gene
80731	0	0	0	0	0	0	THSD7B	NM_001316349	Known_gene
BGI_novel_G001077	0	0.04	0.04	0	0	0	BGI_novel_G001077	BGI_novel_T011176	Novel_gene
3420	64.08	52.18	56.5	65.81	67.38	67.94	IDH3B	NM_006899,NM_174855,NM_001330763,NM_001258384	Known_gene
5130	18.7	18.19	18.87	22.14	20.59	20.76	PCYT1A	NM_005017,BGI_novel_T011022,NM_001312673,BGI_novel_T011021,BGI_novel_T011023	Known_gene
147166	5.6	4.84	4.26	5.35	6.07	6.43	TRIM16L	NM_001037330,BGI_novel_T006304	Known_gene
5684	113.57	97.23	104.04	117.23	120.05	129.36	PSMA3	NM_002788,NM_152132	Known_gene
6261	0	0	0	0.01	0	0	RYR1	NM_000540,NM_001042723	Known_gene
25998	12.99	18.9	18.03	14.86	16.52	15.71	IBTK	NM_015525,NM_001300906,BGI_novel_T012649	Known_gene
BGI_novel_G001417	1.49	3.01	4.31	2.84	3.1	4.38	BGI_novel_G001417	BGI_novel_T013096	Novel_gene
54903	7.14	6.47	7.93	7.01	7.46	7.95	MKS1	NM_001321269,NM_017777,BGI_novel_T006647,BGI_novel_T006648,NM_001165927,NM_001330397,NM_001321268	Known_gene
2812	1.44	1.09	1.64	2.39	1.73	1.13	GP1BB	NM_000407	Known_gene
8349	7.49	9.68	8.02	6.58	5.15	5.69	HIST2H2BE	NM_003528	Known_gene
200810	0.28	0.1	0.1	0.2	0.1	0.19	ALG1L	NM_001015050,NM_001195223	Known_gene
4869	1593.1	1649.12	1508.13	1375.14	1494.35	1490.9	NPM1	NM_002520,BGI_novel_T012181,NM_199185,NM_001037738	Known_gene
285855	77	71.56	78.8	79.02	79.63	81.15	RPL7L1	BGI_novel_T012542,BGI_novel_T012541,NM_198486	Known_gene
3670	0.26	0.32	0.24	0.38	0.26	0.47	ISL1	NM_002202	Known_gene
7391	20.85	19.58	19.72	20.95	20.28	20.62	USF1	NM_007122,NM_207005,NM_001276373,BGI_novel_T001151,BGI_novel_T001150	Known_gene
BGI_novel_G000045	0	1.05	0.92	0	0.25	0	BGI_novel_G000045	BGI_novel_T000859	Novel_gene
79684	5.6	6.25	6.69	8.17	8.6	8.33	MSANTD2	NM_001308027,NM_001312920,NM_024631,NM_001312921,NM_001312919	Known_gene
2969	77.16	80.9	82.05	75.25	76.42	75.56	GTF2I	NM_001518,NM_033001,NM_001163636,NM_033000,NM_001280800,BGI_novel_T013423,NM_032999	Known_gene
78988	14.63	13.3	13.78	17.39	15.75	17.63	MRPL57	BGI_novel_T003987,NM_024026	Known_gene
150372	0.01	0	0.04	0.03	0.01	0.02	NFAM1	NM_001318323,NM_145912	Known_gene
BGI_novel_G000590	1.68	1.93	0.45	1.2	0	0.24	BGI_novel_G000590	BGI_novel_T006417	Novel_gene
11034	245.64	234.96	235.09	251.72	257.89	265.97	DSTN	NM_006870,NM_001011546	Known_gene
4909	0.15	0.32	0.23	0	0.16	0	NTF4	NM_006179	Known_gene
BGI_novel_G000261	0.3	0.35	0.13	0.13	0.44	0.25	BGI_novel_G000261	BGI_novel_T003523	Novel_gene
100533106	5.65	7.6	8.56	6.09	7.52	8.52	ZHX1-C8orf76	NM_001204180,BGI_novel_T014229,BGI_novel_T014230	Known_gene
144321	1.24	1.18	1.62	1.47	1.59	1.33	GLIPR1L2	NM_152436,NM_001270396	Known_gene
129831	9.26	8.1	9.34	10.09	10.93	11.28	RBM45	NM_152945	Known_gene
3065	91.76	84.88	88.54	98.84	98.72	95.48	HDAC1	NM_004964	Known_gene
27113	5.46	5.7	3.92	3.8	3.66	4.23	BBC3	NM_001127242,NM_001127241,NM_014417,NM_001127240	Known_gene
493911	3.02	2.84	1.98	3.1	3.44	3.68	PHOSPHO2	NM_001199288,NM_001199285,NM_001008489,NM_001199287,NM_001199286	Known_gene
7621	4.07	4.76	4.35	4.46	4.51	4.35	ZNF70	NM_021916,BGI_novel_T009860	Known_gene
57156	0.54	0.87	0.67	0.32	0.22	0.18	TMEM63C	NM_020431	Known_gene
BGI_novel_G000597	0.95	1.13	1.17	2.05	2.32	2.47	BGI_novel_G000597	BGI_novel_T006447	Novel_gene
100505679	1.08	1.32	1.29	0.57	0	0.72	UBE2Q2L	NM_001243531	Known_gene
333929	1.47	1.58	1.07	1.08	1.04	0.64	SNAI3	NM_178310	Known_gene
285231	0.05	0.21	0	0.11	0.1	0.1	FBXW12	NM_001159929,NM_207102,NM_001159927	Known_gene
10743	5.32	5.63	5.94	6.07	5.66	5.43	RAI1	NM_030665	Known_gene
1345	307.7	318.27	287.81	274.99	297.33	274.43	COX6C	NM_004374	Known_gene
23767	0.02	0	0	0	0	0.02	FLRT3	NM_198391,NM_013281	Known_gene
23029	22.85	21.51	21.7	22.25	23.45	22.54	RBM34	NM_015014,NM_001346738,BGI_novel_T001476	Known_gene
14	67.26	50.89	54.82	61.6	60.26	62.21	AAMP	NM_001087,NM_001302545	Known_gene
219968	0	0	0	0	0	0	OR5B21	NM_001005218	Known_gene
84640	7.19	7.39	7.71	8.03	7.99	8.15	USP38	NM_032557,BGI_novel_T011485,NM_001290326,NM_001290325	Known_gene
100505478	0.36	0	0	0	0.12	0.12	LOC100505478	NM_001199233,BGI_novel_T014803	Known_gene
29800	1.44	1.88	1.62	1.02	1.28	1.57	ZDHHC1	BGI_novel_T005827,NM_013304,NM_001323627	Known_gene
10898	34.63	31.09	29.99	39.84	35.13	37.58	CPSF4	BGI_novel_T013518,NM_001318161,NM_001081559,NM_001318160,NM_006693,NM_001318162	Known_gene
9556	142.9	121.58	126.15	151.99	134.39	152.4	C14orf2	NM_004894,NM_001127393	Known_gene
25946	17.3	19.89	16.3	11.99	11.19	11.49	ZNF385A	NM_001130968,BGI_novel_T003485,NM_001290002,NM_015481,NM_001290001,NM_001130967,BGI_novel_T003486,NM_001290004	Known_gene
BGI_novel_G000021	0	0	0	0	0.03	0	BGI_novel_G000021	BGI_novel_T000419	Novel_gene
51124	55.46	57.7	59.62	50.07	50.73	53.79	IER3IP1	NM_016097	Known_gene
3786	0.01	0.01	0	0.02	0.02	0.01	KCNQ3	NM_001204824,NM_004519	Known_gene
7867	58.71	53.75	51.75	61.19	55.19	54.41	MAPKAPK3	NM_001243925,NM_004635,NM_001243926	Known_gene
83876	0.07	0.06	0.1	0.14	0.1	0.13	MRO	NM_031939,NM_001127174,NM_001127176,NM_001127175	Known_gene
387914	0	0	0	0	0	0	SHISA2	NM_001007538	Known_gene
284391	4.93	6	4.82	4.48	5.72	4.46	ZNF844	NM_001136501	Known_gene
4580	17.75	16.03	16.38	19.34	18.55	19.23	MTX1	NM_198883,NM_002455	Known_gene
91947	7.93	9.8	8.44	7.36	7.27	7.47	ARRDC4	BGI_novel_T005233,NM_183376	Known_gene
10011	22.09	18.13	20.29	23.86	24	26.07	SRA1	BGI_novel_T012026,NM_001253764,NM_001035235	Known_gene
5213	68.58	62.32	63.06	57.14	57.36	57.79	PFKM	NM_001166688,NM_001166686,NM_000289,NM_001166687	Known_gene
3554	0.56	0.6	0.57	0.89	1.22	1.07	IL1R1	NM_001320984,BGI_novel_T008686,NM_001320981,BGI_novel_T008689,NM_000877,BGI_novel_T008684,BGI_novel_T008683,NM_001320983,NM_001288706,NM_001320978,NM_001320985,BGI_novel_T008685,BGI_novel_T008688,NM_001320986,NM_001320982,BGI_novel_T008687,NM_001320980	Known_gene
10273	41.31	34.81	37.31	42.7	38.53	38.75	STUB1	NM_005861,BGI_novel_T005348,NM_001293197	Known_gene
6158	374.68	335.94	316.27	329.95	293.95	287.62	RPL28	NM_001136136,NM_001136134,BGI_novel_T008082,NM_001136137,NM_001136135,BGI_novel_T008083,NM_000991	Known_gene
10127	12.45	11.39	12.37	12.48	13.3	13.94	ZNF263	BGI_novel_T005441,BGI_novel_T005444,NM_005741,BGI_novel_T005443,BGI_novel_T005442	Known_gene
BGI_novel_G001574	0.23	0.1	0.1	0.05	0	0	BGI_novel_G001574	BGI_novel_T014745	Novel_gene
6936	18.01	19.04	19.55	18.11	19.13	18.21	GCFC2	NM_003203,NM_001201335,NM_001201334	Known_gene
9191	19.76	20.52	20.29	22.32	21.1	21.11	DEDD	NM_001039712,NM_001330765,NM_032998,NM_001039711	Known_gene
1000	0	0	0	0	0	0.04	CDH2	NM_001308176,NM_001792	Known_gene
11222	140.46	135.25	134.21	136.07	139.53	144.81	MRPL3	NM_007208	Known_gene
9818	56.61	62.04	61.09	60.13	62.72	62.51	NUP58	NM_014089,NM_001008564	Known_gene
27181	0.02	0.02	0	0	0	0	SIGLEC8	NM_014442	Known_gene
79893	19.29	21.84	21.62	20.67	22.37	22.94	GGNBP2	BGI_novel_T006935,NM_024835,BGI_novel_T006934	Known_gene
140876	0	0	0	0	0	0	FAM65C	NM_080829,NM_001290268	Known_gene
79783	0.7	0.98	1.02	1.33	2.09	0.71	SUGCT	NM_024728,NM_001193311,NM_001193312,NM_001193313,BGI_novel_T013255	Known_gene
3955	0.79	0.72	0.74	0.92	0.81	0.73	LFNG	NM_001040168,NM_001166355,BGI_novel_T013134,BGI_novel_T013135,NM_001040167,NM_002304	Known_gene
5367	0.11	0.41	0.11	0.11	0.11	0	PMCH	NM_002674	Known_gene
259197	0	0	0	0.09	0	0	NCR3	NM_147130,NM_001145467,NM_001145466	Known_gene
22974	96	98.31	99	116.77	119.97	118.54	TPX2	NM_012112	Known_gene
119	0	0	0	0	0	0	ADD2	BGI_novel_T008520,BGI_novel_T008522,NM_001185054,NM_017488,NM_001185055,NM_017482,BGI_novel_T008521,NM_001617	Known_gene
54980	4.35	4.85	4.74	5.22	5.32	4.71	C2orf42	BGI_novel_T008512,BGI_novel_T008513,NM_017880	Known_gene
64132	13.51	13.3	12.98	15.82	14.68	13.24	XYLT2	NM_022167	Known_gene
4438	0.29	0.26	0.21	0.18	0.33	0.38	MSH4	NM_002440	Known_gene
54899	15.01	16.9	16.27	14.51	14.64	14.28	PXK	NM_001289100,NM_001289098,NM_017771,NM_001289096,NM_001289101,BGI_novel_T010546,NM_001289095,NM_001289099,BGI_novel_T010547	Known_gene
55039	8.44	7.92	7.92	8.58	8.72	8.78	TRMT12	NM_017956	Known_gene
29887	32.26	40.84	36.16	31.43	34.17	33.52	SNX10	NM_001199837,NM_001318199,NM_013322,NM_001199838,BGI_novel_T013217,NM_001199835,NM_001318198	Known_gene
83931	17.69	17.08	18.37	24.59	23.02	21.97	STK40	NM_032017,BGI_novel_T000408,BGI_novel_T000409,NM_001282547,NM_001282546	Known_gene
84992	35.83	31.46	35.44	37.5	39.94	42.16	PIGY	NM_001042616	Known_gene
8904	67.04	59.45	59.46	82.12	78.72	80.79	CPNE1	NM_152925,BGI_novel_T009438,NM_001198863,BGI_novel_T009440,NM_152927,NM_003915,NM_152926,NM_152928	Known_gene
2597	4491.83	4038.93	3924.64	2941.39	2789.35	2929.92	GAPDH	NM_001289745,NM_001256799,NM_001289746,NM_002046	Known_gene
8370	0.29	0	0	0	0	0	HIST2H4A	NM_003548	Known_gene
84650	51.11	41.93	40.59	48.09	43.85	44.45	EBPL	NM_001278636,NM_032565	Known_gene
5441	126.37	103.11	109.95	146.88	141.27	129.74	POLR2L	NM_021128	Known_gene
79607	12.36	8.57	12.19	10.68	11.23	10.51	FAM118B	NM_024556,NM_001330446	Known_gene
10966	11.14	11.59	10.36	12.84	11.54	11.32	RAB40B	NM_006822	Known_gene
284069	5.5	6.13	5.88	6.72	5.18	4.89	FAM171A2	NM_198475,BGI_novel_T006548	Known_gene
1871	18.2	18.31	19.88	19.73	19.85	21.51	E2F3	BGI_novel_T012378,NM_001949,BGI_novel_T012377,NM_001243076	Known_gene
92344	4.96	5.29	4.71	5.32	6.18	5.37	GORAB	NM_001146039,NM_152281,NM_001320252,BGI_novel_T001215,BGI_novel_T001216	Known_gene
79930	2.69	4.66	5.39	4.62	4.92	3.84	DOK3	NM_001144876,BGI_novel_T012221,NM_024872,NM_001308235,NM_001144875,NM_001308236	Known_gene
55664	6.04	6.37	7	7.29	7.57	8.02	CDC37L1	NM_017913	Known_gene
8517	8.03	6.52	7.29	8.5	7.75	6.35	IKBKG	BGI_novel_T015551,NM_001321396,BGI_novel_T015552,NM_001099856,NM_003639,NM_001099857,NM_001321397,NM_001145255	Known_gene
57584	16.43	20.69	22.28	22.2	22.48	19.86	ARHGAP21	BGI_novel_T001686,BGI_novel_T001688,BGI_novel_T001685,NM_020824,BGI_novel_T001687	Known_gene
64770	19.78	32.21	28.37	25.59	26.53	24.32	CCDC14	BGI_novel_T010725,NM_022757,BGI_novel_T010722,NM_001308317,BGI_novel_T010724,BGI_novel_T010723	Known_gene
3912	23.92	27.52	26.72	27.7	28.06	26.5	LAMB1	NM_002291	Known_gene
10908	15.8	14.95	14.24	16.59	16.34	15.59	PNPLA6	BGI_novel_T007323,NM_001166112,NM_001166111,NM_001166114,NM_006702,NM_001166113,BGI_novel_T007322	Known_gene
6637	327.81	280.16	266.94	291.47	257.19	291.39	SNRPG	NM_001317166,NM_001317165,NM_001317168,NM_003096,NM_001317167,NM_001317171,NM_001317169	Known_gene
BGI_novel_G001136	1.09	1.02	0.88	0.43	0.83	0.35	BGI_novel_G001136	BGI_novel_T011560	Novel_gene
51015	24.86	24.43	22.87	24.28	23.86	27.08	ISOC1	NM_016048	Known_gene
548644	16.42	20.78	12.81	11.31	15.12	15.01	POLR2J3	BGI_novel_T013605,NM_001097615,BGI_novel_T013606	Known_gene
9747	33.38	39.84	38.4	35.47	35.42	34.22	TCAF1	NM_001206938,NM_001206941,NM_014719,BGI_novel_T013775	Known_gene
1844	4.71	3.79	3.92	6.2	5.35	5.41	DUSP2	NM_004418	Known_gene
116966	0	0	0	0	0	0.01	WDR17	NM_181265,NM_170710	Known_gene
80829	30.27	31.03	32.57	27.99	28.83	29.55	ZFP91	NM_053023,NM_001197051	Known_gene
7186	23	17.54	18.35	27.53	24.46	25.26	TRAF2	BGI_novel_T015046,NM_021138,BGI_novel_T015045,BGI_novel_T015047	Known_gene
10346	0.22	0.35	0.34	0.1	0.23	0.25	TRIM22	NM_006074,NM_001199573	Known_gene
51447	44.43	45.28	42.46	38.5	39.77	43.98	IP6K2	NM_001146178,BGI_novel_T010413,BGI_novel_T010410,BGI_novel_T010420,BGI_novel_T010409,BGI_novel_T010412,BGI_novel_T010415,NM_001005910,BGI_novel_T010411,NM_001005909,BGI_novel_T010414,BGI_novel_T010417,NM_001190317,BGI_novel_T010424,NM_001146179,BGI_novel_T010416,NM_001190316,BGI_novel_T010423,NM_016291,BGI_novel_T010408,BGI_novel_T010419,BGI_novel_T010421,BGI_novel_T010418,BGI_novel_T010422,NM_00…	Known_gene
100170765	0	0	0	0	0	0	ERICH4	NM_001130514	Known_gene
252969	14.8	10.78	11.14	14.04	12.41	13.84	NEIL2	NM_145043,NM_001135747,NM_001135748,BGI_novel_T013878,NM_001135746	Known_gene
BGI_novel_G000521	1.19	2.66	2.23	1.21	1.56	2.38	BGI_novel_G000521	BGI_novel_T005731	Novel_gene
25932	51.02	55.69	53.79	42.64	47.86	43.85	CLIC4	NM_013943	Known_gene
132228	0	0	0.11	0.12	0.06	0.06	LSMEM2	NM_153215,NM_001304385	Known_gene
7965	27.95	24.33	28.66	33.78	35.02	34.07	AIMP2	NM_006303,NM_001326606,NM_001326607,NM_001326611,NM_001326609,NM_001326610	Known_gene
79183	9.62	10.06	11.12	13.22	14.02	13.69	TTPAL	NM_001039199,BGI_novel_T009526,NM_024331,NM_001261839	Known_gene
139341	20.89	19.67	23.97	18.42	18.36	17.05	FUNDC1	NM_173794	Known_gene
124801	83.27	83.09	82.25	74.73	76.29	77.76	LSM12	NM_152344	Known_gene
7593	2.57	2.85	2.88	3.01	2.51	2.77	MZF1	NM_003422,NM_198055,NM_001267033	Known_gene
252995	0.2	0.12	0.12	0.22	0.07	0.24	FNDC5	NM_153756,NM_001171941,NM_001171940	Known_gene
10847	16.41	17.14	17.39	19.36	18.44	19.03	SRCAP	BGI_novel_T005672,NM_006662,BGI_novel_T005674,BGI_novel_T005671,BGI_novel_T005670,BGI_novel_T005673	Known_gene
100505385	2.31	4.22	3.05	4.52	4.36	3.53	IQCJ-SCHIP1	NM_001197113,BGI_novel_T010886,NM_001197114,BGI_novel_T010887	Known_gene
23307	42.89	49.1	46.37	40.24	38.69	38.81	FKBP15	NM_015258	Known_gene
138429	25.47	32.39	30.22	31.38	26.41	29.95	PIP5KL1	BGI_novel_T014901,BGI_novel_T014903,NM_001135219,BGI_novel_T014897,BGI_novel_T014896,BGI_novel_T014900,NM_173492,BGI_novel_T014899,BGI_novel_T014898,BGI_novel_T014902	Known_gene
100130357	0.73	0.98	0.8	0.77	1.32	0.93	LOC100130357	NM_001242698,BGI_novel_T012351	Known_gene
51726	31.27	29.74	33.4	32.74	36	39.22	DNAJB11	NM_016306	Known_gene
5606	48.5	38.16	40.37	47.33	45.21	46.18	MAP2K3	BGI_novel_T006325,NM_001316332,NM_002756,BGI_novel_T006323,NM_145109,BGI_novel_T006324	Known_gene
1390	32	29.12	29.35	38.32	39.28	38.74	CREM	BGI_novel_T001764,NM_181571,NM_182770,NM_182769,NM_001267568,NM_001267565,NM_182771,NM_183013,NM_182721,NM_001881,NM_182718,NM_182724,NM_183012,NM_001267562,BGI_novel_T001763,NM_001267567,NM_001267564,BGI_novel_T001762,NM_182772,NM_001267570,NM_182717,NM_182720,NM_001267569,NM_001267566,NM_183060,NM_182723,NM_001267563,NM_182719,NM_183011	Known_gene
55902	15.25	16.65	14.69	15.86	15.14	15.6	ACSS2	NM_018677,NM_001242393,BGI_novel_T009427,NM_001076552	Known_gene
100287932	158.68	143.3	141.74	193.84	204.46	199.34	TIMM23	BGI_novel_T001810,NM_006327	Known_gene
153572	3.65	3.31	3.72	3.68	3.45	4.37	IRX2	NM_033267,NM_001134222	Known_gene
2023	908.84	732.84	743.28	788.28	732.38	762.28	ENO1	NM_001428,NM_001201483,BGI_novel_T000122	Known_gene
1977	10.85	10.26	11.02	10.8	11.37	11.57	EIF4E	NM_001130678,BGI_novel_T011371,NM_001968,NM_001130679,NM_001331017,BGI_novel_T011372	Known_gene
9788	5.23	6.55	5.69	6.18	5.75	5.89	MTSS1	BGI_novel_T014238,NM_001282974,NM_014751,NM_001282971	Known_gene
54913	19.84	19.02	19.58	23.31	24.81	23.69	RPP25	NM_017793	Known_gene
1825	0.08	0.08	0.07	0.07	0.09	0.03	DSC3	NM_024423,NM_001941	Known_gene
23137	10.94	17.89	16.25	13.55	14.37	14.1	SMC5	NM_015110	Known_gene
90625	0.09	0.13	0.28	0.26	0.13	0.28	ERVH48-1	NM_001308491	Known_gene
1285	0	0.01	0.01	0	0	0	COL4A3	NM_000091	Known_gene
150468	6.17	8.96	7.61	7.26	7.77	7.17	CKAP2L	NM_001304361,NM_152515	Known_gene
7335	175.44	197.44	184.25	207.64	215.35	208.65	UBE2V1	NM_001282575,NM_199144,NM_001257397,NM_001257399,NM_001257395,NM_001257396,NM_001282578,NM_001282577,NM_022442,NM_001257398,NM_001282580,NM_021988,NM_001282579,NM_001032288,NM_001257394,NM_001257393,NM_001282576	Known_gene
1959	0.62	0.64	0.4	0.55	0.48	0.6	EGR2	NM_000399,NM_001136177,NM_001321037,NM_001136178,NM_001136179,BGI_novel_T001867	Known_gene
55693	0.84	1.07	0.86	1.07	0.94	0.9	KDM4D	NM_018039	Known_gene
89797	9.66	12.42	13.03	10.33	11.06	9.44	NAV2	BGI_novel_T002483,NM_001111018,NM_145117,BGI_novel_T002486,BGI_novel_T002487,BGI_novel_T002488,BGI_novel_T002484,NM_182964,BGI_novel_T002485,NM_001244963,NM_001111019	Known_gene
11167	0.07	0.06	0	0	0.04	0.02	FSTL1	NM_007085	Known_gene
344558	0.56	0.51	0.45	0	0	0	SH3RF3	NM_001099289	Known_gene
113146	1.9	2.44	2.4	3.27	3.28	3.18	AHNAK2	NM_138420,BGI_novel_T004743	Known_gene
10803	0.03	0.06	0.09	0.06	0.03	0.03	CCR9	NM_001256369,NM_006641,NM_031200	Known_gene
8621	4.92	5.24	5.82	5.16	5.29	5.54	CDK13	BGI_novel_T013253,NM_003718,BGI_novel_T013254,NM_031267	Known_gene
7059	1.65	2.07	1.94	1.78	1.34	1.84	THBS3	NM_001252607,NM_007112,NM_001252608	Known_gene
22985	58.31	59.55	62.46	68.41	64.45	67.3	ACIN1	NM_001164816,NM_001164814,BGI_novel_T004319,BGI_novel_T004316,BGI_novel_T004317,NM_001164817,NM_001164815,NM_014977,BGI_novel_T004318	Known_gene
85300	0.03	0.13	0.01	0.06	0.01	0.05	ATCAY	NM_033064	Known_gene
5119	45.83	40.54	41.22	45.62	44.78	44.09	CHMP1A	NM_002768,NM_001083314	Known_gene
4861	0.37	0.95	0.55	0.58	0.47	0.59	NPAS1	NM_001321086,NM_002517	Known_gene
BGI_novel_G001127	3.99	2.32	3.3	2.62	3.39	3.47	BGI_novel_G001127	BGI_novel_T011526	Novel_gene
256714	0.04	0.02	0	0.02	0.04	0.02	MAP7D2	NM_001168466,NM_152780,NM_001168467,BGI_novel_T015160,NM_001168465,BGI_novel_T015159	Known_gene
9246	64.76	61.59	58.35	64.55	59.63	61.31	UBE2L6	NM_198183,NM_004223,BGI_novel_T002599	Known_gene
339559	4.11	5.02	4.82	4.65	4.81	4.47	ZFP69	NM_198494,BGI_novel_T000442,NM_001320178,NM_001320179	Known_gene
8139	1.41	0.87	1.48	0.95	0.75	1.08	GAN	NM_022041	Known_gene
2210	0	0	0	0	0.05	0	FCGR1B	NM_001244910,NM_001004340,NM_001017986	Known_gene
80045	0.65	0.48	0.27	0.48	0.54	0.59	GPR157	BGI_novel_T000124,NM_024980	Known_gene
9646	21.75	24.52	24.94	29.25	28.76	30.37	CTR9	NM_001346279,NM_014633	Known_gene
79664	5.54	6.88	7.13	6.37	6.71	6.39	ICE2	NM_001018089,NM_001276385,NM_024611	Known_gene
55321	12.21	13.92	12.82	14.06	12.62	13.07	TMEM74B	NM_001304748,NM_001304749,NM_018354,BGI_novel_T009282	Known_gene
9686	9.26	8.73	9.36	8.61	8.83	8.75	VGLL4	NM_001284390,NM_001128221,BGI_novel_T010211,NM_001128220,NM_001284391,NM_001128219,NM_014667	Known_gene
10621	18.4	20.53	20.17	22.9	22.52	23.43	POLR3F	NM_001282526,NM_006466	Known_gene
57325	8.3	6.51	7.71	9.75	9.34	9.51	KAT14	BGI_novel_T009360,NM_020536	Known_gene
56901	0.81	0.55	0.77	0.8	0.84	1	NDUFA4L2	NM_020142	Known_gene
22874	3.2	3.78	3.37	4.16	4.43	4.44	PLEKHA6	BGI_novel_T001328,BGI_novel_T001327,BGI_novel_T001331,NM_014935,BGI_novel_T001329,BGI_novel_T001330,BGI_novel_T001332	Known_gene
285973	0.16	0.13	0.12	0.13	0.08	0.16	ATG9B	NM_001317056	Known_gene
25862	3.32	3.97	3.72	3.34	3.21	3.4	USP49	BGI_novel_T012526,NM_018561,BGI_novel_T012528,NM_001286554,BGI_novel_T012529,BGI_novel_T012527	Known_gene
8530	0	0	0	0.09	0	0.17	CST7	NM_003650	Known_gene
BGI_novel_G000212	0.98	2.02	1.51	0.76	0.89	1.04	BGI_novel_G000212	BGI_novel_T003114	Novel_gene
55207	42.86	44.77	42.56	41.46	43.06	42.52	ARL8B	NM_018184	Known_gene
84033	0.57	0.65	0.61	0.44	0.45	0.44	OBSCN	NM_001271223,BGI_novel_T001444,NM_001098623,BGI_novel_T001445,NM_052843	Known_gene
8491	9.17	10.55	10.59	10.44	11.38	10.88	MAP4K3	BGI_novel_T008405,NM_001270425,NM_003618	Known_gene
221935	0	0	0	0.02	0	0	SDK1	NM_001079653,NM_152744	Known_gene
8999	0.71	0.78	0.82	0.4	0.57	0.74	CDKL2	NM_001330724,NM_003948	Known_gene
390748	0.06	0	0	0	0	0	PABPN1L	NM_001080487,NM_001294328	Known_gene
29919	16.26	12.93	14.97	15.17	14.68	14.48	C18orf8	NM_001318709,NM_001318708,NM_001318707,NM_001276342,BGI_novel_T007051,NM_013326	Known_gene
25873	1426.07	1434.33	1240.3	1198.89	1130.71	1039.9	RPL36	NM_015414,NM_033643	Known_gene
BGI_novel_G000213	0	0.58	0	0.5	0	0.18	BGI_novel_G000213	BGI_novel_T003115	Novel_gene
55357	2.3	2.5	1.95	3.25	2.8	3.06	TBC1D2	NM_001267571,NM_001267572,NM_018421	Known_gene
10251	0.35	0.38	0.39	0.35	0.27	0.31	SPRY3	NM_001304990,NM_005840	Known_gene
389541	108.93	90.3	79.44	97.1	88.78	92.73	LAMTOR4	NM_001318236,NM_001318237,NM_001008395	Known_gene
729159	0	0.06	0	0	0	0.05	LOC729159	NM_001282301	Known_gene
8431	0	0	0.06	0	0	0	NR0B2	NM_021969	Known_gene
7993	11.42	10.1	12.48	15.53	15.9	13.78	UBXN8	NM_001282189,NM_005671,NM_001282199	Known_gene
5885	168.32	177.44	179.44	157.06	158.68	165.97	RAD21	NM_006265	Known_gene
25800	66.55	82	79.84	73.23	76.97	76.32	SLC39A6	NM_001099406,NM_012319,BGI_novel_T007076	Known_gene
83394	0.66	1.06	0.73	0.79	0.7	0.57	PITPNM3	NM_031220,NM_001165966	Known_gene
221302	11.85	12.49	13.13	11.69	11.76	12.82	ZUFSP	NM_145062	Known_gene
6235	1478.36	1633.02	1378.93	1409.54	1393.16	1299.93	RPS29	BGI_novel_T004405,NM_001032,BGI_novel_T004406,NM_001030001	Known_gene
9875	9.38	8.85	9.93	10.42	11.23	10.81	URB1	NM_014825,BGI_novel_T009685	Known_gene
54843	0.37	0.36	0.33	0.51	0.67	0.34	SYTL2	NM_206929,BGI_novel_T002890,NM_001289608,NM_032943,NM_001289610,BGI_novel_T002891,NM_001162952,BGI_novel_T002888,BGI_novel_T002892,BGI_novel_T002893,BGI_novel_T002887,NM_206930,NM_001289609,BGI_novel_T002889,NM_001162951,NM_001162953	Known_gene
170680	0	0	0	0	0	0	PSORS1C2	NM_014069	Known_gene
23172	10.62	11.76	11.71	10.67	11.99	10.65	FAM175B	NM_032182	Known_gene
51725	0	0	0	0	0	0	FBXO40	NM_016298	Known_gene
26015	8.38	8.3	8.22	6.27	6.28	6.39	RPAP1	NM_015540	Known_gene
198437	0	0.09	0	0.09	0	0	LKAAEAR1	NM_001007125	Known_gene
2817	16.66	16.07	15.91	24.13	21.25	21.57	GPC1	NM_002081	Known_gene
BGI_novel_G000228	0.94	1.22	1.06	1.36	0.77	1.12	BGI_novel_G000228	BGI_novel_T003130	Novel_gene
116238	7.94	7.97	6.89	8.02	7.69	8.1	TLCD1	NM_001160407,NM_138463	Known_gene
79465	8.27	9.79	11.09	12.71	11.97	11.48	ULBP3	NM_024518	Known_gene
57704	12.29	11.95	12.99	12.66	12.57	13.13	GBA2	BGI_novel_T014553,BGI_novel_T014551,BGI_novel_T014548,BGI_novel_T014552,NM_001330660,BGI_novel_T014550,BGI_novel_T014554,BGI_novel_T014549,NM_020944	Known_gene
126669	0	0	0.02	0	0.01	0.01	SHE	NM_001010846	Known_gene
25778	4.31	5.06	5.04	4.71	5.14	4.71	DSTYK	NM_199462,NM_015375	Known_gene
1605	25.25	25.93	26.09	32.09	29.7	30.64	DAG1	NM_004393,NM_001177637,NM_001177636,NM_001177638,BGI_novel_T010446,NM_001177642,NM_001177641,NM_001177634,NM_001177644,NM_001177640,NM_001177635,NM_001177643,NM_001165928,NM_001177639	Known_gene
497190	0	0	0	0	0	0	CLEC18B	NM_001011880	Known_gene
6892	0.76	0.4	1.6	1.38	1.14	0.62	TAPBP	BGI_novel_T013034,NM_172209,BGI_novel_T013035,NM_172208,BGI_novel_T013032,BGI_novel_T013033,NM_003190	Known_gene
94056	34.41	35.68	35.81	34.7	36.49	37.33	SYAP1	NM_032796	Known_gene
6373	0.04	0	0	0	0	0	CXCL11	NM_001302123,NM_005409	Known_gene
BGI_novel_G000963	0	0	0.09	0	0	0	BGI_novel_G000963	BGI_novel_T010039	Novel_gene
1945	11.97	11.25	12.78	10.27	9.71	10.56	EFNA4	NM_182690,NM_182689,NM_005227	Known_gene
196446	0.04	0.05	0.05	0.07	0.02	0.02	MYRFL	BGI_novel_T003614,NM_182530	Known_gene
23536	9.51	9.61	10.8	10.26	10.52	9.75	ADAT1	NM_001324449,NM_001324446,BGI_novel_T005930,NM_001324451,NM_001324448,NM_012091,NM_001324444,NM_001324453,NM_001324450,NM_001324452,NM_001324445	Known_gene
9477	9.6	10.5	10.35	11.64	11.67	10.95	MED20	NM_001305455,NM_001305456,NM_004275,NM_001305457	Known_gene
4207	0.39	0.12	0.44	0.88	0.42	0.75	BORCS8-MEF2B	NM_005919	Known_gene
4089	7.42	7.98	7.9	6.74	6.97	7.5	SMAD4	NM_005359	Known_gene
286046	0.22	0.25	0.09	0.2	0.19	0.24	XKR6	NM_173683	Known_gene
549	11.69	14.51	12.96	13.02	13.17	13.21	AUH	NM_001698,BGI_novel_T014668,NM_001306190	Known_gene
27161	33.02	31.72	33.69	26.48	26.44	26.32	AGO2	NM_001164623,BGI_novel_T014273,BGI_novel_T014272,NM_012154	Known_gene
130557	10.55	9.1	8.62	10.72	10.13	10	ZNF513	BGI_novel_T008321,BGI_novel_T008322,NM_001201459,NM_144631	Known_gene
112479	13.89	15.58	14.98	18.28	19.34	18.39	ERI2	BGI_novel_T005567,BGI_novel_T005568,NM_080663,BGI_novel_T005569,BGI_novel_T005565,BGI_novel_T005566,NM_001142725	Known_gene
25895	4.56	4.16	4.76	3.54	3.54	4.02	METTL21B	BGI_novel_T003574,NM_206914,NM_015433,BGI_novel_T003573	Known_gene
22917	0	0	0	0	0	0	ZP1	NM_207341	Known_gene
946	0.04	0.06	0.05	0.05	0.02	0.04	SIGLEC6	NM_001245,NM_001177549,NM_001177547,NM_001177548,NM_198846,NM_198845	Known_gene
106821730	0	0	0	0	0.17	0.27	BUB1B-PAK6	NM_001128628,NM_001128629	Known_gene
55561	0.1	0.14	0.1	0.13	0.01	0.15	CDC42BPG	NM_017525	Known_gene
55100	13.9	13.89	14.57	13.73	13.36	14.3	WDR70	NM_018034,NM_001345999,NM_001345998	Known_gene
1361	0.04	0.05	0	0	0	0	CPB2	NM_001872,NM_001278541	Known_gene
81061	0	0	0	0	0	0	OR11H1	NM_001005239	Known_gene
51186	52.87	70.41	59.24	49.19	52.06	54.45	TCEAL9	NM_016303,NM_001006612,NM_001006613,NM_001006614	Known_gene
153657	0.12	0.16	0.15	0.06	0.19	0.18	TTC23L	NM_144725,NM_001317949	Known_gene
3678	37.49	38.27	38.24	34.3	33.64	31.86	ITGA5	NM_002205	Known_gene
51061	10.9	9.59	10.71	12.44	11.18	12.51	TXNDC11	NM_001324025,NM_015914,NM_001324022,NM_001324024,NM_001303447	Known_gene
583	16.53	18.16	16.26	16.35	16.84	15.45	BBS2	BGI_novel_T005747,NM_031885,BGI_novel_T005746	Known_gene
BGI_novel_G001451	0	0.23	0	0.16	0	0	BGI_novel_G001451	BGI_novel_T013459	Novel_gene
7852	0	0	0	0	0	0	CXCR4	NM_003467,NM_001008540	Known_gene
7535	0	0	0	0.03	0	0	ZAP70	NM_207519,NM_001079	Known_gene
8817	0.07	0.07	0.07	0.08	0.11	0.07	FGF18	NM_003862	Known_gene
728597	0.05	0.1	0	0	0	0.05	DCDC2C	NM_001287444	Known_gene
23308	1.96	1.55	1.68	2.71	2.89	2.39	ICOSLG	NM_001283052,NM_001283051,NM_015259,NM_001283050	Known_gene
64801	14.49	16.42	16.5	12.02	15.53	14.61	ARV1	NM_001346992,NM_022786	Known_gene
63891	13.91	13.63	15.4	14.52	14.24	14.92	RNF123	BGI_novel_T010448,NM_022064	Known_gene
144568	0	0	0.02	0	0	0	A2ML1	NM_144670,NM_001282424	Known_gene
30827	11.79	9.87	11.74	11.54	12.1	12.72	CXXC1	NM_001101654,NM_014593	Known_gene
10947	12.19	14.65	13.97	12.91	12.98	12.4	AP3M2	NM_001134296,NM_006803	Known_gene
26716	0.02	0.02	0	0	0	0	OR2H1	NM_001318022,NM_030883,NM_001318014	Known_gene
2992	24.23	22.92	22.82	30.47	28.6	28.11	GYG1	NM_001184721,NM_001184720,NM_004130	Known_gene
2639	10.41	8.78	9.64	11.46	9.38	9.32	GCDH	NM_013976,NM_000159	Known_gene
29109	15.43	14.78	15.91	19.2	17.25	19.28	FHOD1	NM_013241,NM_001318202	Known_gene
220992	6.62	7.14	8.28	8.14	9.28	9.7	ZNF485	NM_145312,NM_001318143,NM_001318142,NM_001318140,NM_001318141	Known_gene
163	71.27	73.94	77.12	77.98	82.5	81.29	AP2B1	NM_001282,NM_001030006	Known_gene
23743	0.06	0.18	0.09	0.22	0.21	0.08	BHMT2	NM_001178005,NM_017614	Known_gene
51257	10.5	8.88	8.87	10.87	9.67	8.04	2-Mar	NM_001005416,BGI_novel_T007333,NM_001005415,NM_016496	Known_gene
84792	9.91	9.78	9.13	9.51	9.26	9.11	FAM220A	NM_001037163	Known_gene
8838	0.06	0	0	0	0	0	WISP3	NM_198239,NM_003880	Known_gene
8022	0	0.03	0.03	0.03	0.03	0.03	LHX3	NM_178138,NM_014564	Known_gene
51567	29.95	27.42	30.36	32.31	33.71	35.44	TDP2	NM_016614	Known_gene
57644	0.08	0.02	0.05	0.1	0.04	0.07	MYH7B	BGI_novel_T009428,NM_020884	Known_gene
3859	0	0.04	0	0	0	0	KRT12	NM_000223	Known_gene
197342	0.86	1.17	1.34	0.7	1.15	0.6	EME2	NM_001257370	Known_gene
51747	37.85	45.73	47.08	44.24	48.11	47.17	LUC7L3	NM_006107,BGI_novel_T006633,NM_016424,BGI_novel_T006634,NM_001330330	Known_gene
1577	0.07	0.07	0.07	0.29	0	0	CYP3A5	BGI_novel_T013539,NM_001291830,BGI_novel_T013540,BGI_novel_T013541,NM_000777,NM_001190484,BGI_novel_T013538,NM_001291829	Known_gene
55911	0	0.02	0	0.02	0.02	0	APOBR	NM_018690	Known_gene
7511	45.49	42.24	43.21	41.79	43.53	44.64	XPNPEP1	BGI_novel_T002157,NM_001324136,NM_001167604,NM_020383,NM_001324134,BGI_novel_T002158,NM_001324132,NM_001324135,NM_001324133,NM_001324131,NM_001324128	Known_gene
1572	0	0	0.04	0.08	0	0	CYP2F1	NM_000774	Known_gene
151306	0.05	0.08	0.12	0.08	0	0.11	GPBAR1	NM_001077191,NM_001077194,NM_170699,NM_001321950	Known_gene
51068	39.97	42.56	43.81	42.6	43.13	43.85	NMD3	NM_001320227,NM_015938	Known_gene
BGI_novel_G001386	4.55	4.08	4.68	5.51	4.85	5.58	BGI_novel_G001386	BGI_novel_T013046	Novel_gene
25979	12.12	9.89	10.96	11.69	13.04	12.15	DHRS7B	NM_001330159,NM_015510	Known_gene
4733	52.72	47.11	48.87	51.61	51.72	50.8	DRG1	NM_004147	Known_gene
1329	130.4	97.3	106.23	115.26	102.56	98.64	COX5B	NM_001862	Known_gene
51373	39.42	28.97	36.11	43.75	43.71	42.34	MRPS17	BGI_novel_T013351,NM_015969	Known_gene
3728	0.02	0.04	0.02	0.02	0.02	0.02	JUP	NM_021991,NM_002230	Known_gene
3568	0	0	0	0.01	0	0.01	IL5RA	NM_000564,NM_001243099,NM_175727,NM_175724,NM_175728,NM_175725,NM_175726	Known_gene
729515	4.54	3.89	4.47	4.14	4.43	4.37	TMEM242	NM_018452	Known_gene
54825	0	0	0	0.02	0.02	0	CDHR2	NM_017675,NM_001171976	Known_gene
BGI_novel_G000745	3.33	2.32	1.9	3.7	2.87	4.28	BGI_novel_G000745	BGI_novel_T008170	Novel_gene
320	0.02	0.02	0.01	0.03	0.04	0.01	APBA1	NM_001163	Known_gene
5663	12.64	12.33	12.93	11.91	11.95	12.83	PSEN1	NM_007318,BGI_novel_T004559,NM_000021	Known_gene
80314	5.37	6.2	5.29	5.98	6.13	6.67	EPC1	NM_001272019,NM_001272004,BGI_novel_T001740,BGI_novel_T001739,NM_025209,NM_001282391	Known_gene
811	898.19	913.32	897.14	1075.11	1056.07	1056.4	CALR	BGI_novel_T007455,BGI_novel_T007453,BGI_novel_T007456,NM_004343,BGI_novel_T007454	Known_gene
55806	2.28	1.81	1.75	0.95	0.91	0.9	HR	NM_018411,NM_005144	Known_gene
BGI_novel_G001372	0	0	0.31	0	0	0	BGI_novel_G001372	BGI_novel_T013016	Novel_gene
BGI_novel_G001186	3.27	2.57	1.95	3.27	2.52	3.94	BGI_novel_G001186	BGI_novel_T011790	Novel_gene
819	32.65	31.09	30.99	26.99	26.78	25.26	CAMLG	BGI_novel_T011981,NM_001745	Known_gene
3680	0	0.04	0.02	0	0	0.04	ITGA9	NM_002207	Known_gene
BGI_novel_G000392	7.06	4.55	4.38	6.22	5.73	5.33	BGI_novel_G000392	BGI_novel_T004676	Novel_gene
51507	69.7	57.3	63.01	71.87	71.14	70.08	RTFDC1	NM_001283035,NM_016407,NM_001283036,NM_001283037,BGI_novel_T009591	Known_gene
5095	1.26	1.51	1.61	1.75	2.16	2.22	PCCA	NM_001178004,NM_001127692,NM_000282	Known_gene
23108	12.5	13.47	13.01	12.97	13.33	12.26	RAP1GAP2	NM_001330058,BGI_novel_T006092,BGI_novel_T006091,NM_015085,NM_001100398,BGI_novel_T006093	Known_gene
164656	0.02	0.09	0.07	0	0.18	0.02	TMPRSS6	NM_001289000,NM_153609,NM_001289001	Known_gene
79169	11.33	9.42	11.54	13.53	11.35	12.19	C1orf35	BGI_novel_T001439,NM_024319	Known_gene
131601	13.36	13.06	13.3	13.58	12.7	13.74	TPRA1	NM_001136053,NM_001142646	Known_gene
23301	8.51	10.4	10.63	9.28	9.09	9.29	EHBP1	NM_001142614,NM_015252,BGI_novel_T008496,BGI_novel_T008498,NM_001142616,NM_001142615,BGI_novel_T008497	Known_gene
4781	5.39	6.14	6.55	4.76	5.5	5.69	NFIB	NM_001190738,BGI_novel_T014465,NM_001282787,NM_005596,BGI_novel_T014467,BGI_novel_T014464,BGI_novel_T014466,NM_001190737	Known_gene
221830	17.76	20.45	20.4	19.03	20.51	20.18	TWISTNB	NM_001002926	Known_gene
4716	61.67	54.43	60.24	62.57	53.26	60.8	NDUFB10	NM_004548	Known_gene
7520	191.57	183.59	192.14	189.62	196.56	193.28	XRCC5	NM_021141	Known_gene
1378	0	0	0	0	0.01	0	CR1	NM_000651,NM_000573	Known_gene
27443	0.2	0.24	0.23	0.25	0.18	0.23	CECR2	NM_001290046,BGI_novel_T009794,NM_001290047	Known_gene
92154	11.21	11.99	12.05	13.59	13.07	13.42	MTSS1L	BGI_novel_T005875,BGI_novel_T005878,BGI_novel_T005876,BGI_novel_T005872,BGI_novel_T005877,BGI_novel_T005879,NM_138383,BGI_novel_T005873,BGI_novel_T005874	Known_gene
107181291	0	0	0.32	0	0	0.31	POP3	NM_001320010	Known_gene
1054	16.66	17.4	17.23	15.52	16.25	14.41	CEBPG	NM_001252296,NM_001806	Known_gene
27292	54.19	55.36	55.22	56.77	61.54	60.38	DIMT1	NM_014473	Known_gene
79290	0	0.04	0	0	0.04	0	OR13A1	NM_001004297	Known_gene
3797	6.64	6.87	6.57	6.18	6.09	6.36	KIF3C	NM_002254,BGI_novel_T008289	Known_gene
10397	154.53	157.07	128.73	80.09	76.65	81.58	NDRG1	NM_001135242,BGI_novel_T014264,NM_001258433,BGI_novel_T014265,NM_006096,BGI_novel_T014263,NM_001258432	Known_gene
7579	3.78	5.04	4.47	4.35	4.87	4.48	ZSCAN20	NM_145238,BGI_novel_T000377,BGI_novel_T000379,BGI_novel_T000378	Known_gene
100113407	0.01	0.02	0.01	0.02	0	0.01	TMEM170B	NM_001100829	Known_gene
3052	12.29	11.28	11.16	13.58	14.24	13.63	HCCS	NM_005333,NM_001171991,NM_001122608	Known_gene
BGI_novel_G001063	3.08	3.71	3.41	3.89	3.98	3.34	BGI_novel_G001063	BGI_novel_T011060	Novel_gene
26167	0.02	0.1	0.02	0.11	0.05	0.1	PCDHB5	NM_015669	Known_gene
5899	43.75	44.99	42.86	41.81	44.32	44.38	RALB	BGI_novel_T008736,NM_002881	Known_gene
101928841	0.03	0.02	0.03	0.07	0.07	0.03	LOC101928841	NM_001304433,BGI_novel_T004264	Known_gene
9663	8.82	8.94	9.3	8.08	8.11	8.33	LPIN2	BGI_novel_T006993,NM_014646	Known_gene
729359	0.04	0.09	0.03	0.07	0.1	0.09	PLIN4	NM_001080400,BGI_novel_T007287	Known_gene
64895	4.85	6.17	5.96	5.4	5.42	5.48	PAPOLG	NM_022894	Known_gene
56943	28.36	28.8	28.03	26.47	25.88	28.93	ENY2	NM_001193557,NM_020189	Known_gene
701	34.91	37.55	40.38	38.88	40.99	39.77	BUB1B	BGI_novel_T004844,NM_001211	Known_gene
340156	0.01	0.01	0	0	0	0	MYLK4	NM_001012418	Known_gene
55139	20.6	23.23	20.63	16.68	17.18	15.67	ANKZF1	NM_001282792,BGI_novel_T009100,NM_001042410,NM_018089	Known_gene
BGI_novel_G000829	0	0.1	0.29	0.09	0.1	0	BGI_novel_G000829	BGI_novel_T008941	Novel_gene
BGI_novel_G000391	0	0.21	0.23	0	0	0	BGI_novel_G000391	BGI_novel_T004675	Novel_gene
2539	17.97	15.76	16.73	24.45	24.11	22.46	G6PD	NM_001042351,NM_000402	Known_gene
64327	34.33	34.7	37.98	32.97	34.02	34.84	LMBR1	NM_022458	Known_gene
2779	0	0	0	0	0	0.03	GNAT1	NM_144499,NM_000172	Known_gene
114757	0.18	0.07	0.14	0.08	0.04	0.21	CYGB	BGI_novel_T006802,BGI_novel_T006803,NM_134268	Known_gene
85439	0.02	0	0.02	0	0.02	0	STON2	NM_001256430,NM_033104	Known_gene
29942	0.15	0.08	0.11	0.12	0.04	0.15	PURG	NM_001323312,NM_001015508,NM_001323311,NM_013357	Known_gene
5573	100.16	106.28	101.24	84.04	88.85	91.24	PRKAR1A	NM_212472,BGI_novel_T006744,NM_001278433,NM_001276289,NM_212471,NM_001276290,BGI_novel_T006743,NM_002734	Known_gene
BGI_novel_G001523	0.12	0.31	0.18	0.31	0.12	0.35	BGI_novel_G001523	BGI_novel_T014190	Novel_gene
2491	7.21	7.98	7.66	7.49	7.89	7.34	CENPI	NM_006733,BGI_novel_T015370,NM_001318521,BGI_novel_T015368,BGI_novel_T015369,BGI_novel_T015366,NM_001318523,BGI_novel_T015367	Known_gene
130074	18.37	17.39	19.09	19.2	20.14	19.98	FAM168B	NM_001321747,NM_001321744,NM_001009993,NM_001321743,NM_001321748,NM_001321745,NM_001321746	Known_gene
199870	2.51	2.85	3.16	2.79	3.24	3.14	FAM76A	NM_001143913,NM_001143914,NM_152660,NM_001143915,NM_001143912	Known_gene
10314	18.51	21.08	19.59	15.87	16.94	16.08	LANCL1	BGI_novel_T009057,NM_001136574,NM_006055,NM_001136575,BGI_novel_T009056	Known_gene
3105	371.43	343.32	336.64	383.54	356.73	363.14	HLA-A	BGI_novel_T012957,NM_002116,NM_001242758	Known_gene
9793	45.94	53.74	51.8	48.73	50.34	48.47	CKAP5	NM_001008938,BGI_novel_T002551,BGI_novel_T002550,NM_014756,BGI_novel_T002552	Known_gene
79699	8.21	8.88	9.59	7.52	8.37	8.44	ZYG11B	NM_024646	Known_gene
1775	0.32	0.51	0.66	0.4	0.4	0.22	DNASE1L2	NM_001374,NM_001301680	Known_gene
84190	1.08	0.99	0.96	1.01	1.11	1.09	METTL25	NM_032230,NM_001319675	Known_gene
2530	8.07	8.6	8.22	8.71	8.51	9.66	FUT8	NM_178155,BGI_novel_T004510,BGI_novel_T004511,NM_178156,NM_004480	Known_gene
100527963	0.81	0.24	0.11	0.91	0.59	0.74	PMF1-BGLAP	NM_001199663,NM_001199662,NM_001199661,NM_001199664	Known_gene
118491	0.24	0.23	0.09	0.06	0.12	0.13	CFAP70	NM_145170	Known_gene
80863	1.73	2.86	3.02	1.62	1.52	1.72	PRRT1	NM_030651	Known_gene
1512	14.63	15.5	14.28	22.44	19.34	20.15	CTSH	NM_004390,BGI_novel_T005119,BGI_novel_T005118,BGI_novel_T005120,NM_001319137,BGI_novel_T005121	Known_gene
64236	17.78	16.13	15.86	15.25	15.89	16.19	PDLIM2	BGI_novel_T013932,NM_021630,NM_176871,BGI_novel_T013931,NM_198042	Known_gene
10678	12.77	13.82	12.68	13.13	13.77	13.24	B3GNT2	NM_001319075,NM_006577	Known_gene
84256	13.87	14.58	13.23	16.04	15.65	14.3	FLYWCH1	BGI_novel_T005420,BGI_novel_T005419,NM_001308068,NM_032296,BGI_novel_T005423,BGI_novel_T005424,NM_020912,BGI_novel_T005421,BGI_novel_T005422	Known_gene
2946	0.56	0.79	0.62	0.41	0.87	0.44	GSTM2	NM_000848,NM_001142368	Known_gene
80095	0	0.02	0	0	0	0	ZNF606	NM_025027	Known_gene
728498	1.6	2.06	2.13	1.56	1.66	1.7	GOLGA8H	NM_001282490	Known_gene
328	204.71	197.43	190.99	199.45	202.39	204.4	APEX1	NM_080648,NM_080649,NM_001244249,NM_001641	Known_gene
53349	5.6	5.22	5.39	5.29	5.17	4.58	ZFYVE1	NM_021260,NM_001281734,BGI_novel_T004555,NM_178441,NM_001281735,BGI_novel_T004556	Known_gene
729574	0.7	0.6	0.45	1.28	0.71	1.23	FAM231A	NM_001282321	Known_gene
26268	9.7	10.29	10.76	9.63	11.05	10.07	FBXO9	BGI_novel_T012596,BGI_novel_T012597,NM_012347,NM_033480,BGI_novel_T012598,BGI_novel_T012599,NM_033481	Known_gene
117532	0.18	0.18	0.06	0.09	0	0.06	TMC2	NM_080751,BGI_novel_T009290	Known_gene
56928	3.78	4.38	3.67	4.51	4.02	4.55	SPPL2B	BGI_novel_T007244,NM_001077238,BGI_novel_T007243,NM_152988	Known_gene
84952	0	0	0	0	0	0	CGNL1	NM_032866,NM_001252335	Known_gene
54884	17.8	17.79	15.7	18.19	17.43	17.15	RETSAT	NM_017750	Known_gene
7711	2.9	2.38	2.76	3.43	3.13	3.14	ZNF155	NM_198089,BGI_novel_T007829,NM_001260488,NM_001260487,NM_003445,NM_001260486	Known_gene
8425	8.8	10.02	9.11	10.64	8.93	10.29	LTBP4	NM_001042545,BGI_novel_T007765,BGI_novel_T007767,BGI_novel_T007764,NM_001042544,NM_003573,BGI_novel_T007766	Known_gene
5001	48.33	46.15	48.81	51.02	54.92	53.23	ORC5	NM_181747,NM_002553	Known_gene
11132	6.26	5.13	5.71	5.48	5.34	5.94	CAPN10	BGI_novel_T009236,NM_023085,NM_023083	Known_gene
103344718	0.18	0.32	0.38	0.36	0.24	0.27	HOTS	NM_001293171	Known_gene
9605	7	7.26	7.59	6.92	7.25	5.74	VPS9D1	BGI_novel_T006010,NM_004913	Known_gene
BGI_novel_G001235	0	0	0	0	0.25	0	BGI_novel_G001235	BGI_novel_T012289	Novel_gene
3263	0.09	0.18	0.05	0.24	0.05	0.04	HPX	NM_000613	Known_gene
51463	9.62	9.65	7.4	8.27	7.45	9.79	GPR89B	NM_016334	Known_gene
192286	86.14	76.94	74.24	80.64	75.14	75.17	HIGD2A	NM_138820	Known_gene
23367	58.09	57.61	63.56	69.09	68.13	68.62	LARP1	BGI_novel_T012149,BGI_novel_T012148,NM_015315	Known_gene
9833	36.35	37.75	41.06	36.51	39.06	38.54	MELK	NM_001256690,NM_001256691,BGI_novel_T014566,NM_001256685,BGI_novel_T014568,NM_001256687,NM_001256692,NM_014791,NM_001256688,NM_001256689,BGI_novel_T014567,NM_001256693	Known_gene
22993	17.91	17.64	17.3	20.17	18.66	19.49	HMGXB3	NM_014983,BGI_novel_T012118,BGI_novel_T012119	Known_gene
83483	0	0	0	0	0	0	PLVAP	NM_031310	Known_gene
23456	11.8	11.67	12.43	12.07	14.12	13.9	ABCB10	NM_012089,BGI_novel_T001453	Known_gene
BGI_novel_G000916	67.19	73.39	70.86	60.33	68.4	64.32	BGI_novel_G000916	BGI_novel_T009667	Novel_gene
28991	30.88	23.31	24.49	31.4	27.97	31.77	COMMD5	NM_014066,NM_001081004,NM_001287237,NM_001081003	Known_gene
80024	6	6.18	6.64	8.42	8.21	7.21	SLC8B1	BGI_novel_T003780,BGI_novel_T003779,NM_001330466,NM_024959	Known_gene
1687	0	0.06	0.03	0	0	0	DFNA5	NM_004403,NM_001127453,NM_001127454	Known_gene
7404	0	0	0.01	0	0	0	UTY	NM_001258254,BGI_novel_T015580,NM_001258249,BGI_novel_T015578,NM_001258264,NM_001258250,NM_001258260,BGI_novel_T015588,NM_001258267,BGI_novel_T015586,NM_001258269,BGI_novel_T015589,NM_001258255,NM_007125,NM_001258265,NM_001258256,NM_001258266,NM_182660,NM_001258252,NM_001258268,BGI_novel_T015583,BGI_novel_T015584,NM_001258251,NM_001258261,NM_001258258,NM_001258257,BGI_novel_T015585,NM_001258270,B…	Known_gene
22843	0.12	0.11	0.16	0.08	0.09	0.13	PPM1E	NM_014906,BGI_novel_T006655	Known_gene
3142	0.03	0	0	0	0.06	0.06	HLX	NM_021958	Known_gene
149111	0.23	0.22	0.25	0.07	0.07	0.11	CNIH3	NM_001322304,NM_001322305,NM_001322303,NM_152495,NM_001322302	Known_gene
54805	2.2	2.28	2.73	2.19	2.03	2.04	CNNM2	NM_199077,NM_199076,NM_017649	Known_gene
7293	0	0	0.07	0	0	0	TNFRSF4	NM_003327	Known_gene
374899	0	0	0	0	0	0.03	ZNF829	NM_001171979,NM_001037232	Known_gene
92999	2.23	2.45	2.22	2.36	2.37	2.07	ZBTB47	BGI_novel_T010343,NM_145166,BGI_novel_T010344	Known_gene
54936	15.58	13.46	14.15	16.98	14.77	15.61	ADPRHL2	BGI_novel_T000405,NM_017825	Known_gene
11274	8.07	7.88	7.98	7.89	6.87	8.08	USP18	NM_017414	Known_gene
64746	26.08	27.54	26.59	25.87	24.99	25.27	ACBD3	NM_022735	Known_gene
140890	8.91	13.24	13.43	12.1	11.45	11.24	SREK1	NM_139168,NM_001323533,NM_001077199,NM_001323535,BGI_novel_T011753,NM_001323529,NM_001323534,NM_001270492,BGI_novel_T011752,NM_001323527	Known_gene
23406	128.03	122.91	125.18	133.79	131.21	134.34	COTL1	NM_021149	Known_gene
23760	47.61	47.71	49.67	53.34	54.38	53.97	PITPNB	NM_001284277,NM_001284278,BGI_novel_T009883,NM_012399	Known_gene
BGI_novel_G000171	0.15	0	0	0	0	0	BGI_novel_G000171	BGI_novel_T001965	Novel_gene
200014	6.08	6.81	6.33	8.39	8.32	7.51	CC2D1B	BGI_novel_T000526,NM_032449,BGI_novel_T000529,BGI_novel_T000528,NM_001330585,BGI_novel_T000527	Known_gene
80347	43.01	41.85	42.38	45.1	40.35	42.77	COASY	NM_001042529,NM_025233,NM_001042532	Known_gene
54552	11.83	12.47	12.91	12.75	13.18	12.84	GNL3L	NM_019067,NM_001184819,BGI_novel_T015290	Known_gene
8484	0	0.07	0	0	0	0	GALR3	NM_003614	Known_gene
2717	19.24	16.48	16.61	22.54	19.58	20.72	GLA	NM_000169	Known_gene
BGI_novel_G000731	0.43	0.96	0.66	1.14	0.35	1.17	BGI_novel_G000731	BGI_novel_T008042	Novel_gene
771	9.05	10.42	10.31	12.15	13.26	13.8	CA12	NM_001293642,BGI_novel_T004989,NM_001218,NM_206925	Known_gene
148223	11.95	10.9	9.53	11.09	8.67	10.76	C19orf25	NM_152482	Known_gene
84516	16.89	15.35	16.29	16.85	17.05	16.87	DCTN5	NM_001199743,NM_001199011,NM_032486	Known_gene
221908	39.37	36.73	31.19	34.86	34.68	31.71	PPP1R35	NM_145030,NM_001346938	Known_gene
8706	15.67	15.03	16.05	17.84	19.04	17.88	B3GALNT1	NM_033168,BGI_novel_T010895,NM_003781,NM_001038628,NM_033167,NM_033169	Known_gene
6495	0	0.03	0	0	0	0	SIX1	NM_005982	Known_gene
340146	0	0	0	0.03	0	0.09	SLC35D3	NM_001008783	Known_gene
BGI_novel_G001562	0.36	0.34	0.5	0.49	0.61	0.5	BGI_novel_G001562	BGI_novel_T014583	Novel_gene
BGI_novel_G000248	0.12	0.09	0.09	0.1	0.15	0.08	BGI_novel_G000248	BGI_novel_T003274	Novel_gene
1586	0	0	0.04	0	0	0	CYP17A1	NM_000102	Known_gene
6558	5.93	6.9	7.15	7.58	8.04	8.56	SLC12A2	NM_001256461,NM_001046	Known_gene
51317	7.82	9.91	8.55	6.56	6.87	6.86	PHF21A	NM_001101802,NM_016621,BGI_novel_T002537,BGI_novel_T002536	Known_gene
7918	11.2	7.74	7.38	8.16	5.83	11.75	GPANK1	BGI_novel_T013006,NM_001199237,NM_001199238,NM_033177,NM_001199240,NM_001199239	Known_gene
1456	14.37	19.97	17.41	15.75	17.13	16.78	CSNK1G3	NM_001270574,BGI_novel_T011924,BGI_novel_T011926,BGI_novel_T011927,NM_001270573,BGI_novel_T011929,NM_001044723,BGI_novel_T011928,NM_001031812,NM_004384,NM_001270572,BGI_novel_T011925	Known_gene
3561	0	0	0	0	0	0.09	IL2RG	NM_000206	Known_gene
91181	0.01	0.01	0.01	0.04	0.01	0.03	NUP210L	NM_207308,NM_001159484	Known_gene
64856	2.16	1.78	2.29	2.45	2.67	2.65	VWA1	NM_199121,NM_022834	Known_gene
257044	0.02	0.07	0	0	0.02	0.05	C1orf101	NM_001130957,NM_173807,NM_001242340	Known_gene
7001	370.54	296.85	296.94	365.84	332.68	342.24	PRDX2	NM_005809	Known_gene
84179	0.04	0	0.13	0	0	0	MFSD7	NM_001294342,NM_032219,NM_001294341	Known_gene
10940	23.94	18.75	22.32	27.39	26.5	29.82	POP1	NM_001145860,NM_015029,NM_001145861	Known_gene
3643	4.22	4.79	4.77	4.73	4.57	4.26	INSR	BGI_novel_T007318,NM_000208,NM_001079817	Known_gene
55754	35.1	37.11	35.22	33.61	36.5	37.19	TMEM30A	NM_001143958,NM_018247	Known_gene
2195	5.65	6.61	6.97	7.38	6.86	6.52	FAT1	NM_005245,BGI_novel_T011594	Known_gene
BGI_novel_G000493	2.41	1.93	0.35	2.9	2.73	1.87	BGI_novel_G000493	BGI_novel_T005522	Novel_gene
5202	265.1	232.09	227.57	214.43	196.97	214.1	PFDN2	NM_012394	Known_gene
2555	0	0.01	0.03	0.01	0.01	0.01	GABRA2	NM_001330690,NM_001114175,BGI_novel_T011213,NM_001286827,NM_000807,BGI_novel_T011214	Known_gene
57696	16.76	17.87	18.64	18.41	20.57	19.27	DDX55	NM_020936	Known_gene
149095	0.26	0.28	0.37	0.14	0.28	0.21	DCST1	BGI_novel_T001055,NM_001143687,NM_152494	Known_gene
29074	67.44	64.65	66.67	71.52	73.84	75.74	MRPL18	NM_014161,BGI_novel_T012915,NM_001318817	Known_gene
79885	5.23	5.46	3.99	4.59	4.84	4.65	HDAC11	NM_001330636,NM_001136041,NM_024827	Known_gene
55171	6.29	4.91	6.63	6.04	5.97	6.71	TBCCD1	NM_018138,BGI_novel_T010986,NM_001134415,NM_001286749	Known_gene
29079	29.84	25.99	30.23	31.87	34.86	34.81	MED4	NM_001270629,NM_014166	Known_gene
4084	9.13	11.03	9.39	8.03	8.6	8.1	MXD1	NM_002357,NM_001202514,NM_001202513	Known_gene
85477	0	0	0	0	0.03	0	SCIN	NM_001112706,NM_033128	Known_gene
57862	21.41	20.81	21.63	23.33	21.72	21.5	ZNF410	NM_001242928,NM_001242924,BGI_novel_T004569,NM_001242927,BGI_novel_T004572,BGI_novel_T004571,BGI_novel_T004574,BGI_novel_T004570,NM_001242926,NM_021188,BGI_novel_T004573	Known_gene
147040	8.28	8.28	7	5.95	5.66	5.85	KCTD11	NM_001002914	Known_gene
10199	20.28	24.74	25.81	27.03	27.18	24.71	MPHOSPH10	NM_005791	Known_gene
56605	5.28	6.92	6.28	6.47	6.67	6.4	ERO1B	NM_019891	Known_gene
23254	4.64	4.43	4.69	5.9	5.85	5.23	KAZN	NM_201628,NM_015209,BGI_novel_T000157,NM_001018001,NM_001017999,NM_001018000	Known_gene
284349	3.59	4.91	4.88	3.9	4.28	4.24	ZNF283	NM_001297752,BGI_novel_T007825,BGI_novel_T007822,BGI_novel_T007824,NM_181845,BGI_novel_T007823	Known_gene
112724	4.28	3.36	4.07	5.24	4.8	5.39	RDH13	NM_138412,NM_001145971	Known_gene
55633	5.27	5.87	6.58	5.23	5.32	5.61	TBC1D22B	NM_017772	Known_gene
5627	23.74	27.95	25.05	21.19	22.1	22.31	PROS1	BGI_novel_T010597,NM_001314077,NM_000313,BGI_novel_T010596	Known_gene
56139	0.06	0.04	0.05	0.08	0	0.09	PCDHA10	NM_031860,NM_018901,NM_031859	Known_gene
8798	23.67	23.29	20	17.78	18.46	16.19	DYRK4	NM_001282285,BGI_novel_T003182,NM_001282286,BGI_novel_T003183,BGI_novel_T003181,NM_003845	Known_gene
101928917	0.08	0	0	0.22	0.07	0	LOC101928917	NM_001323079	Known_gene
113451	2.76	2.27	2.16	2.11	2.75	1.92	AZIN2	NM_001301826,NM_001301825,NM_001301824,NM_052998,NM_001301823,NM_001293562,BGI_novel_T000372,BGI_novel_T000371	Known_gene
22929	31.53	29.08	31.38	32.53	33.53	34.91	SEPHS1	NM_001195604,NM_012247,NM_001195602,BGI_novel_T001612	Known_gene
55262	7.9	9.32	9.35	11.88	11.68	13.15	C7orf43	BGI_novel_T013551,BGI_novel_T013550,NM_018275,NM_001303470	Known_gene
165545	0	0.17	0.03	0.03	0.12	0.04	DQX1	NM_133637	Known_gene
54741	12.51	15.16	15.2	12.79	14.17	13.67	LEPROT	NM_001198681,NM_001198683,NM_017526	Known_gene
2697	0.24	0	0.07	0.16	0.09	0.13	GJA1	NM_000165	Known_gene
126017	0.1	0.09	0.1	0.09	0.16	0.09	ZNF813	NM_001004301	Known_gene
64320	21.93	22.05	23.6	26.75	24.78	26.6	RNF25	NM_022453	Known_gene
65258	6.08	6.98	6.78	6.92	8	7.47	MPPE1	BGI_novel_T007024,NM_023075,NM_001330563,BGI_novel_T007026,BGI_novel_T007023,NM_001242904,NM_001319154,BGI_novel_T007025	Known_gene
23352	15.42	16.69	16.78	16.41	15.82	15.55	UBR4	NM_020765	Known_gene
283629	0.78	0.58	1.03	0.62	0.41	0.24	TSSK4	NM_001308067,NM_174944,NM_001184739	Known_gene
BGI_novel_G000125	0	0	0	0	0	0.1	BGI_novel_G000125	BGI_novel_T001638	Novel_gene
BGI_novel_G000480	0	0	0	0.11	0	0	BGI_novel_G000480	BGI_novel_T005458	Novel_gene
64375	4.88	5.77	5.67	4.78	4.89	4.88	IKZF4	NM_022465,BGI_novel_T003499,BGI_novel_T003500,BGI_novel_T003501	Known_gene
9991	30.65	36.67	38.24	31.92	34.19	33.47	PTBP3	NM_001244898,NM_001163790,NM_005156,NM_001163788,NM_001244896,BGI_novel_T014770,NM_001244897,BGI_novel_T014771	Known_gene
23237	0.8	0.74	0.7	0.86	0.8	0.79	ARC	NM_015193	Known_gene
22824	23.4	31	30.14	25.9	29.03	26.85	HSPA4L	NM_001317382,BGI_novel_T011459,NM_001317381,NM_014278,NM_001317383	Known_gene
5594	35.37	34.01	37.11	37.7	38.63	37.07	MAPK1	NM_138957,NM_002745	Known_gene
BGI_novel_G000864	0.05	0	0.05	0.06	0.05	0	BGI_novel_G000864	BGI_novel_T009323	Novel_gene
8266	22.7	16.32	18.26	21.39	20.32	21.23	UBL4A	NM_014235	Known_gene
BGI_novel_G001048	0.07	0.03	0.05	0.02	0	0.05	BGI_novel_G001048	BGI_novel_T010926	Novel_gene
6830	29.96	31.08	31.96	39.69	38.71	39.7	SUPT6H	NM_001320755,NM_003170	Known_gene
54808	11.43	12.26	12.35	9.56	9.08	10.62	DYM	NM_017653	Known_gene
729092	4.83	5.65	6.62	6.96	7.46	7.91	AGAP5	NM_001144000	Known_gene
22930	18.93	20.65	19.91	17.31	18.89	18.47	RAB3GAP1	NM_012233,BGI_novel_T008786,NM_001172435	Known_gene
11186	6.93	5.72	6.13	7.21	6.23	6.98	RASSF1	NM_007182,NM_170714,NM_170712,NM_001206957,NM_170713	Known_gene
55656	55.88	66.52	61.87	58.63	61.18	57.83	INTS8	NM_017864	Known_gene
4650	17.45	17.23	17.41	20.34	19.07	18.9	MYO9B	BGI_novel_T007506,BGI_novel_T007505,NM_001130065,BGI_novel_T007507,NM_004145,BGI_novel_T007508	Known_gene
23231	22.19	22.19	22.71	22.56	21.4	22.43	SEL1L3	NM_001297592,NM_015187,NM_001297594	Known_gene
55068	0	0	0	0	0.03	0	ENOX1	NM_001242863,NM_001127615,NM_017993	Known_gene
84340	29.6	30.95	32.71	30.59	29.98	30.83	GFM2	NM_170681,NM_032380,NM_170691,NM_001281302	Known_gene
27090	274.09	262.66	257.53	287.79	258.12	263.87	ST6GALNAC4	NM_175040,BGI_novel_T014895,NM_175039	Known_gene
84888	10.54	9.95	10.27	10.15	10.98	10.76	SPPL2A	BGI_novel_T004950,NM_032802	Known_gene
83719	7.11	7.28	6.72	5.56	4.85	4.77	YPEL3	BGI_novel_T005664,NM_031477,NM_001145524	Known_gene
7153	30.76	44.85	44.75	40.73	42.63	40	TOP2A	NM_001067	Known_gene
26056	15.35	15.18	14	14.48	14.26	14.44	RAB11FIP5	BGI_novel_T008534,NM_015470,BGI_novel_T008533	Known_gene
283	7.83	9.4	9.42	6.18	4.91	6.57	ANG	NM_001097577,NM_001145	Known_gene
5860	36.6	30.2	29.38	35.69	34.93	33.23	QDPR	NM_000320,NM_001306140	Known_gene
115123	0.54	0.46	0.38	0.79	0.41	0.32	3-Mar	NM_178450	Known_gene
100288687	0	0	0.04	0.09	0	0	DUX4	NM_001306068,NM_001293798	Known_gene
79033	32.96	29.04	31.43	35.88	35.22	33.8	ERI3	NM_001301699,NM_001301700,BGI_novel_T000483,NM_001301698,BGI_novel_T000482,NM_001301701,NM_024066	Known_gene
63928	0.09	0.18	0.04	0.06	0.09	0.12	CHP2	NM_022097	Known_gene
7040	41.67	39.94	41.86	45.76	41.76	42.88	TGFB1	NM_000660	Known_gene
9868	38.13	37.76	40.4	38.51	39.45	41.25	TOMM70	NM_014820,BGI_novel_T010620	Known_gene
9318	28.81	36.01	36.45	32.57	34.78	36.25	COPS2	BGI_novel_T004940,NM_004236,NM_001143887	Known_gene
55616	5.6	6.23	6.06	6.8	6.34	5.93	ASAP3	NM_001143778,NM_017707	Known_gene
286410	8.83	11.38	11.15	9.85	10.36	9.78	ATP11C	BGI_novel_T015510,BGI_novel_T015508,BGI_novel_T015509,NM_001010986,NM_173694	Known_gene
84895	11.98	12.64	12.46	13.98	14.18	13.87	MIGA2	BGI_novel_T014950,BGI_novel_T014951,NM_032809,NM_001329990	Known_gene
90843	92.98	78.7	78.46	74.64	82.5	83.2	TCEAL8	NM_153333,NM_001006684	Known_gene
9669	21.1	33.26	30.92	30.92	32.27	30.47	EIF5B	BGI_novel_T008668,NM_015904	Known_gene
BGI_novel_G000042	0.95	1.28	1	0.82	0.52	0.93	BGI_novel_G000042	BGI_novel_T000856	Novel_gene
7638	0.96	1.25	1.79	0.96	1.16	0.82	ZNF221	NM_013359,NM_001297588,NM_001297589	Known_gene
23075	16.78	19.23	19.18	17.35	18.04	17.83	SWAP70	NM_001297714,NM_015055,BGI_novel_T002427	Known_gene
4817	32.05	30.43	27.74	31.39	24.97	25.47	NIT1	BGI_novel_T001153,NM_001185093,NM_005600,NM_001185092,BGI_novel_T001154,NM_001185094	Known_gene
653140	0.15	0.04	0.11	0	0.04	0.04	FAM228A	NM_001040710	Known_gene
54785	4.98	3.71	4.11	3.98	3.31	4.48	BORCS6	NM_017622	Known_gene
26232	0.67	0.57	0.64	0.89	0.86	0.46	FBXO2	NM_012168	Known_gene
27249	83.09	64.39	65.99	71	65.91	67.14	MMADHC	NM_015702	Known_gene
58533	43.21	44.74	44.64	42.06	44.64	47.47	SNX6	NM_152233,NM_021249	Known_gene
6002	2.19	2.68	2.51	3.01	2.56	2.56	RGS12	BGI_novel_T011107,BGI_novel_T011106,NM_002926,NM_198229,NM_198227	Known_gene
57600	3.68	4.65	4.68	4.72	4.71	4.53	FNIP2	NM_001323916,NM_020840,NM_001346043	Known_gene
1021	9.45	11.66	11.98	11.43	12.16	11.44	CDK6	NM_001145306,NM_001259	Known_gene
64167	9.71	11.98	12.91	11.77	10.67	11.09	ERAP2	BGI_novel_T011853,NM_001329229,NM_001130140,NM_001329233,NM_022350	Known_gene
5094	199.06	175.08	182.72	165.02	165.89	159.14	PCBP2	BGI_novel_T003459,NM_001128911,NM_005016,NM_031989,NM_001128914,NM_001098620,NM_001128912,NM_001128913,BGI_novel_T003458	Known_gene
BGI_novel_G000088	0	0	0	0	0	0	BGI_novel_G000088	BGI_novel_T001113	Novel_gene
55823	11.7	11.67	11.85	11.55	11.64	11.64	VPS11	NM_021729,NM_001290185	Known_gene
201475	20.41	22.53	22.09	22.21	22.94	25.35	RAB12	NM_001025300	Known_gene
83932	6.99	7.21	7.27	7.29	8.89	8.21	SPRTN	NM_001261462,NM_001010984,NM_032018	Known_gene
285313	0	0	0	0	0	0	IGSF10	NM_001178145,NM_001178146,NM_178822	Known_gene
BGI_novel_G000442	4.7	6.84	6.91	6.75	6.52	6.84	BGI_novel_G000442	BGI_novel_T005275	Novel_gene
5990	2.94	4.03	3.24	3.86	3.71	4.01	RFX2	NM_000635,BGI_novel_T007301,NM_134433	Known_gene
64417	7.5	6.92	7.31	7.62	8.78	8.52	TMEM267	BGI_novel_T011711,BGI_novel_T011709,BGI_novel_T011710,NM_022483,BGI_novel_T011712,BGI_novel_T011713	Known_gene
8239	17.59	22.94	22.37	19.11	19.86	19.3	USP9X	BGI_novel_T015199,NM_001039591,NM_001039590	Known_gene
BGI_novel_G000822	0.2	0.15	0.21	0.17	0.1	0.25	BGI_novel_G000822	BGI_novel_T008876	Novel_gene
25824	172.15	137.2	139.01	167.22	145.41	150.32	PRDX5	NM_012094,NM_181651,NM_181652	Known_gene
226	1007.63	909.71	778.13	721.71	674.39	683.58	ALDOA	BGI_novel_T005663,NM_000034,BGI_novel_T005661,NM_184041,NM_001127617,NM_184043,NM_001243177,BGI_novel_T005662	Known_gene
63894	11.22	11.3	11.64	10.28	11.28	12.02	VIPAS39	BGI_novel_T004616,NM_022067,NM_001193314,NM_001193315,NM_001193317,NM_001193316	Known_gene
4982	0	0	0	0	0	0	TNFRSF11B	NM_002546	Known_gene
7473	1.02	0.8	0.61	0.55	0.24	1.14	WNT3	BGI_novel_T006572,NM_030753	Known_gene
388701	0	0	0	0	0.12	0	C1orf189	NM_001010979	Known_gene
3229	0.09	0.03	0	0.52	0.77	0.56	HOXC13	NM_017410	Known_gene
8209	28.02	21.48	24.39	23.06	20.54	23.07	C21orf33	NM_198155,NM_004649,NM_001320384,NM_001320383	Known_gene
26524	4.66	4.39	5.36	5.61	5.7	5.91	LATS2	BGI_novel_T003986,NM_014572	Known_gene
139728	0.05	0.05	0.05	0	0.05	0	PNCK	NM_001039582,NM_001135740	Known_gene
374920	2.56	2.1	1.78	2.13	1.66	1.75	C19orf68	NM_199341	Known_gene
56128	8.48	8.09	9.3	9.81	10.02	9.19	PCDHB8	NM_019120	Known_gene
10657	93.68	87.84	89.52	90.57	89.32	89.83	KHDRBS1	NM_001271878,BGI_novel_T000352,NM_006559	Known_gene
BGI_novel_G001481	0	0	0	0	0	0	BGI_novel_G001481	BGI_novel_T013950	Novel_gene
348110	6.32	6.66	6.4	5.93	6.8	6.42	ARPIN	NM_182616,NM_001282380	Known_gene
79693	13.98	12.19	12.37	16.64	15.15	16.74	YRDC	NM_024640	Known_gene
6505	4.83	5.37	5.49	5.43	4.08	4.92	SLC1A1	NM_004170	Known_gene
653602	0	0	0	0	0	0	LOC653602	NM_001291410	Known_gene
339416	0.03	0	0.08	0	0.03	0.05	ANKRD45	NM_198493	Known_gene
22895	0	0.02	0	0	0	0	RPH3A	NM_014954,NM_001143854	Known_gene
112487	12.39	11.25	12.94	12.21	12.78	12.76	DTD2	BGI_novel_T004370,NM_080664	Known_gene
57590	16.04	17.79	16.92	15.56	15.81	16.04	WDFY1	NM_020830	Known_gene
3632	6.19	5.59	6.85	7.13	6.88	5.91	INPP5A	NM_005539,NM_001321042,BGI_novel_T002260	Known_gene
6812	57.6	66.42	59.23	55.96	53.31	51.96	STXBP1	NM_003165,NM_001032221	Known_gene
64843	0	0	0	0	0	0	ISL2	NM_145805	Known_gene
8682	114.72	117.87	111.77	120.2	122.73	119.2	PEA15	NM_001297577,NM_001297578,NM_003768,NM_001297576,BGI_novel_T001138	Known_gene
56121	0.94	1.08	1.16	1.21	1.25	1.1	PCDHB15	NM_018935	Known_gene
23270	15.75	18.3	17.75	15.11	16.16	15.12	TSPYL4	NM_021648	Known_gene
6302	11.49	11.87	11.04	8.35	9.14	7.82	TSPAN31	NM_005981,NM_001330168,NM_001330169	Known_gene
8858	0	0.15	0.1	0.21	0.15	0.1	PROZ	NM_003891,NM_001256134	Known_gene
80303	0	0	0	0	0.05	0	EFHD1	NM_001308395,NM_001243252,NM_025202	Known_gene
11253	31.28	32.51	32.91	42.02	40.22	41.76	MAN1B1	BGI_novel_T015064,BGI_novel_T015077,BGI_novel_T015069,BGI_novel_T015075,BGI_novel_T015076,NM_016219,BGI_novel_T015070,BGI_novel_T015074,BGI_novel_T015073,BGI_novel_T015066,BGI_novel_T015072,BGI_novel_T015068,BGI_novel_T015065,BGI_novel_T015067,BGI_novel_T015071	Known_gene
10203	0.26	0.3	0.45	0.17	0.38	0.24	CALCRL	NM_001271751,NM_005795	Known_gene
6604	22.32	22.31	23.1	24.82	22.89	23.88	SMARCD3	NM_003078,NM_001003801,NM_001003802	Known_gene
138050	17.2	21.09	19.08	18.67	18.65	19.33	HGSNAT	NM_152419	Known_gene
4232	15.58	15.31	14.65	19.64	20.74	20.01	MEST	NM_001253902,BGI_novel_T013730,NM_177524,BGI_novel_T013728,NM_002402,BGI_novel_T013731,NM_177525,BGI_novel_T013729,NM_001253900,NM_001253901	Known_gene
641339	0.78	1.01	1.01	0.71	1.05	0.75	ZNF674	NM_001146291,NM_001039891,NM_001190417	Known_gene
55002	16.41	15.77	16.2	16.22	15.2	15.31	TMCO3	BGI_novel_T004267,NM_017905,BGI_novel_T004268	Known_gene
1445	31.67	28.12	31.4	42.83	39.06	38.47	CSK	NM_004383,NM_001127190	Known_gene
27341	18.59	15.01	16.35	20.55	19.9	20.59	RRP7A	NM_015703,BGI_novel_T010027	Known_gene
55643	27.01	27.95	24.26	21.51	19.01	21.69	BTBD2	BGI_novel_T007238,NM_017797	Known_gene
5166	1	1.09	1.06	1.09	0.5	1	PDK4	NM_002612	Known_gene
101929372	0	0	0	0.08	0.04	0	LOC101929372	NM_001288707	Known_gene
BGI_novel_G000111	0	0	0	0.14	0.3	0.12	BGI_novel_G000111	BGI_novel_T001451	Novel_gene
4168	0	0	0	0.02	0	0	MCF2	NM_001099855,NM_001171876,NM_001171879,NM_001171877,NM_001171878,NM_005369	Known_gene
151188	11.03	10.84	11.89	9.76	9.76	9.3	ARL6IP6	NM_152522	Known_gene
113174	42.3	34.51	34.3	40.25	41.61	42.7	SAAL1	NM_138421,BGI_novel_T002471	Known_gene
BGI_novel_G000034	0	0	0	0.14	0	0	BGI_novel_G000034	BGI_novel_T000692	Novel_gene
140460	5.77	5.48	5.55	4.6	5.07	5.14	ASB7	NM_198243,NM_024708	Known_gene
9143	4.54	4.44	3.98	4.38	4.48	3.91	SYNGR3	NM_004209	Known_gene
25920	48.77	40.81	40.99	51.87	44.9	48.33	NELFB	NM_015456	Known_gene
84000	0.04	0.03	0	0	0.08	0.12	TMPRSS13	NM_001206789,BGI_novel_T002997,NM_001206790,NM_001077263,NM_001244995	Known_gene
10438	31.8	31.37	29.49	25.27	28.13	30.86	C1D	NM_001190263,NM_001190265,NM_173177,NM_006333	Known_gene
4701	72.35	65.76	63.74	67.18	57.01	61.11	NDUFA7	NM_005001	Known_gene
3301	172.52	148.56	165.88	208.26	219.41	222.78	DNAJA1	NM_001539,NM_001314039	Known_gene
64928	41.93	33.25	31.44	40.65	35.14	38.5	MRPL14	NM_001318770,NM_001318768,NM_032111,NM_001318771,NM_001318767,NM_001318769	Known_gene
9369	0	0	0	0.02	0	0	NRXN3	NM_138970,NM_001105250,BGI_novel_T004618,NM_001330195,BGI_novel_T004619,BGI_novel_T004617,BGI_novel_T004620,NM_001272020,BGI_novel_T004621,NM_004796	Known_gene
90874	4.44	4.6	4.45	5.33	5.49	5.5	ZNF697	NM_001080470,BGI_novel_T000845	Known_gene
100526772	0	0	0.21	0	0.18	0.08	TMEM110-MUSTN1	BGI_novel_T010511,NM_001198974	Known_gene
5863	9.52	9.56	8.95	9.85	8.18	9.55	RGL2	NM_001243738,NM_004761,BGI_novel_T013031	Known_gene
1628	6.02	5.09	6.11	4.33	5.58	3.61	DBP	BGI_novel_T007925,NM_001352,BGI_novel_T007926	Known_gene
3219	19.56	22.82	20.45	16.72	16.69	15.92	HOXB9	NM_024017	Known_gene
8161	11.05	12.93	10.49	11.88	11.62	11.71	COIL	NM_004645	Known_gene
169841	2.03	2.5	2.23	2.69	2.93	3.09	ZNF169	NM_003448,BGI_novel_T014695,BGI_novel_T014694,NM_194320,NM_001301275	Known_gene
9586	7.16	11.56	9.24	7.93	8.41	8.09	CREB5	NM_001011666,NM_182899,NM_182898,NM_004904	Known_gene
3212	13.43	10.98	12.95	12.42	9.89	10.38	HOXB2	NM_002145	Known_gene
9702	18.91	25.84	23.37	19.65	20.02	18.75	CEP57	NM_014679,NM_001243776,NM_001243777,BGI_novel_T002922	Known_gene
BGI_novel_G000446	2.95	5.01	4.63	5.29	5.94	5.03	BGI_novel_G000446	BGI_novel_T005279	Novel_gene
80329	2.61	3.52	3.01	2.22	2.82	2.67	ULBP1	NM_001317089,NM_025218,BGI_novel_T012872	Known_gene
5170	8.47	8.53	9.06	9.55	9.04	8.85	PDPK1	NM_031268,NM_001261816,BGI_novel_T005408,NM_002613,BGI_novel_T005409	Known_gene
25940	45.45	48.75	48.98	52.89	56.22	54.89	FAM98A	NM_001304538,NM_015475	Known_gene
115290	0.23	0.17	0.33	0.1	0.03	0.1	FBXO17	NM_024907,NM_148169	Known_gene
2987	75.36	55.55	57.42	75.49	65.64	71.72	GUK1	NM_001159391,NM_001242840,NM_000858,BGI_novel_T001443,NM_001242839,NM_001159390	Known_gene
342184	0.03	0.05	0.01	0.02	0.01	0.05	FMN1	NM_001277313,NM_001103184,NM_001277314	Known_gene
10525	43.43	42.37	44.63	51.81	50.09	49.87	HYOU1	NM_006389,BGI_novel_T003015,NM_001130991	Known_gene
57560	9.82	14.56	13.22	11.9	11.14	11.71	IFT80	NM_020800,BGI_novel_T010888,NM_001190242,BGI_novel_T010889,NM_001190241	Known_gene
54555	16.66	13.3	17.56	20.38	21.7	20.72	DDX49	NM_019070,BGI_novel_T007543	Known_gene
6117	30.95	26.44	29.32	33.23	31.76	33.29	RPA1	NM_002945	Known_gene
5788	0	0	0	0.11	0	0	PTPRC	NM_002838,NM_080921,NM_001267798	Known_gene
5917	77.06	69.99	74.81	77.88	81.24	84.2	RARS	NM_002887	Known_gene
5426	11.29	11.2	12.28	13.91	13.88	14.09	POLE	BGI_novel_T003926,NM_006231	Known_gene
BGI_novel_G001624	0.18	0.27	0.2	0.19	0.23	0.18	BGI_novel_G001624	BGI_novel_T015442	Novel_gene
3148	276.34	274.95	277.32	206.87	219.74	215.78	HMGB2	NM_002129,BGI_novel_T011549,NM_001130688,NM_001130689,BGI_novel_T011550,BGI_novel_T011548	Known_gene
7064	28.95	26.54	28.49	34.52	31.63	31.61	THOP1	NM_003249	Known_gene
64753	9.98	11.33	11.41	12.54	12.13	12.76	CCDC136	BGI_novel_T013699,BGI_novel_T013707,BGI_novel_T013691,BGI_novel_T013706,BGI_novel_T013696,BGI_novel_T013692,BGI_novel_T013705,BGI_novel_T013693,BGI_novel_T013698,BGI_novel_T013704,BGI_novel_T013700,BGI_novel_T013695,BGI_novel_T013703,BGI_novel_T013702,NM_001201372,BGI_novel_T013697,BGI_novel_T013701,NM_022742,BGI_novel_T013694	Known_gene
85002	8.63	9.86	10.79	8.9	8.04	9.64	FAM86B1	BGI_novel_T013881,BGI_novel_T013883,NM_001083537,BGI_novel_T013885,BGI_novel_T013886,BGI_novel_T013882,BGI_novel_T013887,BGI_novel_T013884	Known_gene
8174	0	0	0	0	0	0.06	MADCAM1	NM_130762,NM_130760	Known_gene
9220	0.79	1.06	0.69	0.98	1.47	0.63	TIAF1	NM_004740	Known_gene
79654	13.58	13.2	12.02	14.77	13.6	14.78	HECTD3	NM_024602	Known_gene
4327	1.58	2.49	2.06	1.5	1.45	1.7	MMP19	NM_001272101,NM_002429	Known_gene
55757	8.6	10.73	10.12	11.09	11.7	11.68	UGGT2	NM_020121,BGI_novel_T004198,BGI_novel_T004197,BGI_novel_T004196	Known_gene
9487	9.99	8.07	9.01	10.35	8.6	8.85	PIGL	BGI_novel_T006256,BGI_novel_T006258,NM_004278,BGI_novel_T006257	Known_gene
3257	13.79	11.76	11.02	14.1	12.63	12.75	HPS1	BGI_novel_T002071,NM_001322482,NM_182639,NM_001322485,BGI_novel_T002072,NM_001311345,NM_001322483,NM_001322479,NM_001322489,NM_001322478,BGI_novel_T002075,NM_001322490,NM_001322480,NM_001322491,NM_001322477,NM_000195,NM_001322476,NM_001322492,NM_001322484,BGI_novel_T002073,BGI_novel_T002074,NM_001322481,NM_001322487	Known_gene
11064	6.74	10.19	10.04	8.01	7.76	7.52	CNTRL	BGI_novel_T014824,BGI_novel_T014822,NM_007018,BGI_novel_T014821,NM_001330762,BGI_novel_T014823	Known_gene
81562	9.16	6.51	7.93	9.63	9.34	9.01	LMAN2L	NM_001322347,NM_001322352,NM_001322351,NM_001322354,NM_030805,NM_001322356,NM_001322346,NM_001322355,NM_001142292,NM_001322350	Known_gene
83892	17.63	17.72	17.63	18.12	16.29	17.18	KCTD10	NM_001317399,NM_001317395,NM_031954	Known_gene
60490	4.8	4.82	4.36	4.59	4.75	4.57	PPCDC	BGI_novel_T005086,NM_001301103,NM_001301105,NM_001301104,NM_001301102,NM_021823,NM_001301101	Known_gene
50617	0	0	0	0	0	0	ATP6V0A4	NM_130841,NM_130840,NM_020632	Known_gene
200081	24.9	23.65	24.86	28.44	29.87	29.03	TXLNA	NM_175852	Known_gene
54458	130.82	129.95	124.28	113.38	116.06	122.92	PRR13	NM_018457,NM_001005354	Known_gene
56113	0.2	0.19	0.16	0.11	0.24	0.13	PCDHGA2	NM_018915,NM_032009	Known_gene
150353	0.54	0.81	0.9	0.44	0.72	0.65	DNAJB7	NM_145174	Known_gene
414332	0.76	0.94	0.81	0.11	0.04	0.11	LCN10	NM_001001712	Known_gene
440574	25.23	24.72	24.1	28.35	30.66	28.93	MINOS1	NM_001032363,NM_001204083,NM_001204082	Known_gene
54965	10.08	10.34	9.91	10.28	10.5	9.26	PIGX	NM_017861,NM_001166304	Known_gene
79364	6.73	6.39	6.45	5.66	6.38	5.83	ZXDC	NM_001040653,NM_025112	Known_gene
84056	3.7	4.7	4.23	4.38	4.29	4.03	KATNAL1	NM_032116,NM_001014380,BGI_novel_T004021	Known_gene
22953	0	0	0	0	0	0	P2RX2	BGI_novel_T003925,NM_170683,BGI_novel_T003923,NM_001282164,BGI_novel_T003924,NM_174873,NM_174872,BGI_novel_T003921,BGI_novel_T003922,NM_001282165,BGI_novel_T003920,BGI_novel_T003918,NM_016318,NM_170682,BGI_novel_T003919,NM_012226	Known_gene
374407	0	0.04	0.04	0	0	0	DNAJB13	NM_153614	Known_gene
672	10.16	12.88	12.06	12.39	12.85	12.08	BRCA1	BGI_novel_T006507,NM_007298,BGI_novel_T006509,NM_007299,BGI_novel_T006505,BGI_novel_T006499,BGI_novel_T006506,NM_007300,NM_007297,NM_007294,BGI_novel_T006503,BGI_novel_T006508,BGI_novel_T006504,BGI_novel_T006500,BGI_novel_T006501,BGI_novel_T006502	Known_gene
56203	0	0	0	0	0.03	0	LMOD3	NM_198271,NM_001304418	Known_gene
8575	28.43	27.3	28.53	27.51	29.36	28.19	PRKRA	NM_001139517,NM_003690,NM_001316362,NM_001139518	Known_gene
51043	15.08	15.26	13.79	13.07	13.76	13.39	ZBTB7B	NM_001252406,BGI_novel_T001054,NM_001256455	Known_gene
10485	0	0	0	0	0	0	C1orf61	NM_001320454,NM_001320455,NM_006365,NM_001320453	Known_gene
7644	4.26	7.61	7.49	5.9	5.62	5.81	ZNF91	BGI_novel_T007594,BGI_novel_T007593,NM_003430,NM_001300951	Known_gene
54108	48.39	51.11	52.3	50.52	48.85	48.04	CHRAC1	NM_017444,BGI_novel_T014271	Known_gene
51283	20.27	19.1	19.7	21.72	22.94	23.46	BFAR	NM_016561,NM_001330500	Known_gene
54742	0.33	0.19	0.07	0.63	0.55	0.59	LY6K	NM_001160355,NM_001160354,NM_017527	Known_gene
BGI_novel_G000037	0	0	0	0	0	0	BGI_novel_G000037	BGI_novel_T000757	Novel_gene
100130705	0.49	0.47	0.54	0.58	0.41	0.73	LOC100130705	NM_001195150	Known_gene
54464	6.43	9.56	8.87	5.97	6.47	6.24	XRN1	BGI_novel_T010824,NM_001282857,NM_019001,NM_001282859,BGI_novel_T010822,BGI_novel_T010821,BGI_novel_T010823	Known_gene
1746	0.76	1.15	1	1.14	1.48	0.96	DLX2	NM_004405	Known_gene
89894	4.31	3.93	3.85	4.71	3.98	4.03	TMEM116	BGI_novel_T003765,NM_138341,NM_001193531,NM_001294314,NM_001193453	Known_gene
93474	3.41	3.78	3.62	3.78	3.23	3.94	ZNF670	NM_033213,NM_001204220	Known_gene
3356	0	0	0	0	0	0	HTR2A	NM_001165947,NM_000621	Known_gene
94030	0.52	0.22	0.38	0.28	0.24	0.14	LRRC4B	NM_001080457	Known_gene
90427	0.72	0.81	0.66	0.53	0.61	0.61	BMF	BGI_novel_T004843,NM_001003943,BGI_novel_T004842,NM_001003940,NM_001003942,NM_033503	Known_gene
BGI_novel_G001510	0.01	0.07	0.02	0.07	0.05	0.02	BGI_novel_G001510	BGI_novel_T014124	Novel_gene
123355	1.65	2.09	1.75	1.83	1.93	1.85	LRRC28	NM_001321676,NM_001321675,NM_001284400,BGI_novel_T005246,NM_001321677,BGI_novel_T005245,NM_001321678,NM_144598,NM_001321679,NM_001321680	Known_gene
89870	0	0.03	0	0	0	0	TRIM15	NM_033229	Known_gene
5532	27.16	28.42	27.61	24.62	25	23.71	PPP3CB	BGI_novel_T001917,NM_021132,NM_001289969,NM_001142353,NM_001289968,NM_001142354	Known_gene
10062	1.19	1.73	1.28	1.54	1.78	1.68	NR1H3	NM_001251934,NM_005693,BGI_novel_T002560,NM_001130101,NM_001130102,NM_001251935	Known_gene
10663	0.29	0.31	0.22	0.31	0.41	0.37	CXCR6	NM_006564	Known_gene
9249	0.11	0.17	0.11	0.06	0.09	0	DHRS3	NM_001319225,NM_004753,NM_001324370	Known_gene
255762	0	0	0	0	0	0.07	PDZD9	NM_173806	Known_gene
415117	0	0.07	0.06	0.07	0	0.06	STX19	NM_001001850	Known_gene
201243	0.09	0	0.04	0	0.04	0.04	C17orf74	NM_175734	Known_gene
23033	2.75	3.4	3.5	3.08	2.88	2.96	DOPEY1	NM_001199942,NM_015018,BGI_novel_T012652,BGI_novel_T012653	Known_gene
158405	6.37	7.98	7.92	5.86	5.71	5.44	KIAA1958	NM_133465,NM_001287036,NM_001287038,BGI_novel_T014772	Known_gene
56952	15.05	14.48	15.9	18.78	18.56	20.48	PRTFDC1	NM_020200,NM_001282786	Known_gene
7257	25.45	27.88	28.38	23.59	24.7	26.34	TSNAX	NM_005999	Known_gene
285237	15.16	16.17	15.47	15.38	15.24	16.33	C3orf38	NM_173824,BGI_novel_T010595	Known_gene
27146	0.78	1.06	0.81	0.96	1.02	1.09	FAM184B	BGI_novel_T011155,BGI_novel_T011156,NM_015688	Known_gene
285679	0.06	0	0	0	0	0	C5orf60	NM_001142306,NM_001305388	Known_gene
8725	20.64	23	24.59	23.31	23	24.49	URI1	NM_001252641,NM_003796,BGI_novel_T007604	Known_gene
55897	5.48	5.61	4.38	4.36	3.31	4.52	MESP1	NM_018670	Known_gene
8738	14.13	14.52	14.2	12.88	11.94	11.4	CRADD	BGI_novel_T003656,NM_001330126,NM_001320100,NM_001320101,NM_001320099,NM_003805	Known_gene
81790	10.66	12.3	12.1	11.85	13.01	12.79	RNF170	NM_001160224,NM_001160225,BGI_novel_T014037,BGI_novel_T014038,NM_001160223,NM_030954	Known_gene
286464	0.02	0	0.06	0.33	0.54	0.37	CFAP47	NM_001304548,NM_152632	Known_gene
6920	0.08	0.04	0	0.09	0.04	0.04	TCEA3	NM_003196	Known_gene
23168	31.65	33.56	31.96	30.64	32.13	31.23	RTF1	NM_015138	Known_gene
29906	0.55	1	0.65	0	0.03	0	ST8SIA5	BGI_novel_T007091,NM_013305,NM_001307987,NM_001307986	Known_gene
55272	65.61	47.51	51.92	51.13	55.13	58.77	IMP3	NM_018285	Known_gene
9095	0.14	0.2	0.3	0.34	0.45	0.32	TBX19	NM_005149	Known_gene
6314	7.1	8.43	8.47	6.38	6.75	6.48	ATXN7	NM_001128149,NM_000333,BGI_novel_T010560,BGI_novel_T010556,NM_001177387,BGI_novel_T010559,BGI_novel_T010557,BGI_novel_T010558	Known_gene
93058	28.1	28.82	28.41	21.64	20.8	19.43	COQ10A	NM_144576,NM_001099337	Known_gene
5819	17.47	17.05	16.36	19.21	16.9	17.23	NECTIN2	NM_002856,NM_001042724,BGI_novel_T007843	Known_gene
94134	13.93	18.36	16.14	17.73	17.82	19.03	ARHGAP12	NM_001270696,NM_001270699,NM_018287,BGI_novel_T001735,NM_001270697,BGI_novel_T001736,NM_001270695,NM_001270698	Known_gene
51091	3.71	4.34	4.25	3.43	3.99	3.51	SEPSECS	NM_016955	Known_gene
123606	19.48	23.73	22.77	19.4	20.21	20.13	NIPA1	NM_144599,BGI_novel_T004760,NM_001142275	Known_gene
2810	58.56	48.77	52.38	56.88	51.34	50.72	SFN	NM_006142	Known_gene
55905	38.05	35.4	35.58	43.45	45.29	44.2	RNF114	NM_018683	Known_gene
57864	0	0.09	0.03	0.18	0.06	0	SLC46A2	NM_033051	Known_gene
57018	19.52	24.53	26.29	22.01	25.02	24.02	CCNL1	NM_001308185,BGI_novel_T010869,BGI_novel_T010873,BGI_novel_T010871,BGI_novel_T010875,BGI_novel_T010870,NM_020307,BGI_novel_T010874,BGI_novel_T010872,BGI_novel_T010876,BGI_novel_T010877	Known_gene
6542	9.05	10	10.35	8.67	8.9	9.13	SLC7A2	NM_001164771,BGI_novel_T013898,NM_003046,NM_001008539	Known_gene
64900	7.99	10.63	9.56	11.58	10.82	11.1	LPIN3	BGI_novel_T009512,BGI_novel_T009515,BGI_novel_T009510,BGI_novel_T009507,BGI_novel_T009514,BGI_novel_T009516,BGI_novel_T009511,BGI_novel_T009517,BGI_novel_T009509,BGI_novel_T009513,NM_001301860,BGI_novel_T009508	Known_gene
BGI_novel_G000118	0.69	0.79	0.54	0.09	0.07	0.04	BGI_novel_G000118	BGI_novel_T001499	Novel_gene
1200	60.07	69.72	63.75	66.05	66.28	65.56	TPP1	NM_000391	Known_gene
BGI_novel_G001414	0	0	0	0	0	0.12	BGI_novel_G001414	BGI_novel_T013093	Novel_gene
64400	6.81	7.7	7.47	6.99	6.95	7.2	AKTIP	BGI_novel_T005739,NM_022476,NM_001012398,NM_001308325	Known_gene
8406	12.95	12.59	13.51	12.93	15.04	12.75	SRPX	NM_001170750,NM_001170752,BGI_novel_T015190,NM_006307,NM_001170751,BGI_novel_T015189	Known_gene
1413	0	0.1	0	0	0	0	CRYBA4	NM_001886	Known_gene
2107	76.04	69.46	76.96	82.51	84.14	85.83	ETF1	NM_004730,NM_001256302,NM_001282185,NM_001291975,NM_001291974	Known_gene
130612	1.66	1.18	1.41	1.27	1.55	1.7	TMEM198	NM_001303098,BGI_novel_T009126,NM_001005209	Known_gene
1856	22.35	20.25	19	21.68	21.74	20.68	DVL2	BGI_novel_T006148,NM_004422	Known_gene
84141	0	0	0	0	0.04	0	EVA1A	NM_032181,NM_001135032	Known_gene
BGI_novel_G000512	9.69	14.41	10.52	9.8	11.17	9.63	BGI_novel_G000512	BGI_novel_T005645	Novel_gene
394	7.45	12.35	11.85	9.13	9.85	9.43	ARHGAP5	NM_001173,NM_001030055	Known_gene
1371	36.25	35.4	36.19	33.84	35.52	37.21	CPOX	NM_000097	Known_gene
22868	13.19	13.59	14.69	13.82	14.58	14.26	FASTKD2	NM_001136193,NM_001136194,NM_014929	Known_gene
55219	8.3	9.62	9.15	8.99	10.14	11.06	TMEM57	BGI_novel_T000273,BGI_novel_T000274,NM_001282564,NM_018202	Known_gene
121551	1.06	1.27	0.99	0.66	1	0.84	BTBD11	NM_001017523,NM_001018072	Known_gene
256006	0.35	0.48	0.54	0.53	0.44	0.5	ANKRD31	NM_001164443	Known_gene
51490	17.68	16.93	18.15	21.59	20.47	19.95	SPOUT1	BGI_novel_T014940,NM_016390	Known_gene
285368	1.45	0.85	1.14	1.87	1.13	1.55	PRRT3	NM_001318871,NM_207351	Known_gene
84074	0.52	0.44	0.37	0.62	0.55	0.51	QRICH2	NM_032134	Known_gene
54510	0.69	0.7	0.7	0.5	0.45	0.56	PCDH18	NM_019035,NM_001300828	Known_gene
81616	0.19	0.09	0.11	0	0.06	0.06	ACSBG2	BGI_novel_T007303,NM_030924,NM_001289178,NM_001289180,NM_001289177,NM_001321384,BGI_novel_T007302,BGI_novel_T007305,BGI_novel_T007304,NM_001289179	Known_gene
1236	0.03	0	0	0	0	0	CCR7	NM_001838,NM_001301718,NM_001301716,NM_001301714,NM_001301717	Known_gene
84915	0.61	0.96	1	1.09	0.41	0.68	FAM222A	NM_032829	Known_gene
5493	0.05	0.03	0.04	0.1	0.06	0.02	PPL	NM_002705	Known_gene
23062	11.85	11.5	11.31	13.64	12.79	13.99	GGA2	BGI_novel_T005608,NM_015044	Known_gene
284217	5.23	4.92	5.39	10.32	11.19	11.33	LAMA1	NM_005559,BGI_novel_T007003,BGI_novel_T007004	Known_gene
26235	12.07	15.37	14.34	11.43	11.45	11.1	FBXL4	BGI_novel_T012684,NM_012160,NM_001278716	Known_gene
353137	0.57	0	0.29	0.15	0.43	0.43	LCE1F	NM_178354	Known_gene
7037	24.14	23.5	27.06	24.82	23.93	23.67	TFRC	NM_003234,NM_001313965,NM_001128148,NM_001313966	Known_gene
80212	1.41	2.14	1.67	1.52	1.2	1.17	CCDC92	NM_001304960,NM_001304961,NM_001304959,NM_025140,NM_001304958,NM_001304957	Known_gene
1005	0	0	0.02	0	0	0	CDH7	NM_004361,NM_033646,NM_001317214	Known_gene
4130	0.96	1.26	1.24	1.48	1.63	1.41	MAP1A	NM_002373,BGI_novel_T004915	Known_gene
BGI_novel_G000078	8.99	8.93	12.94	9.81	8.72	9.78	BGI_novel_G000078	BGI_novel_T000948	Novel_gene
84912	14.16	14.6	15.59	13.62	15.11	15.02	SLC35B4	NM_032826	Known_gene
BGI_novel_G001537	0	0	0.01	0	0	0	BGI_novel_G001537	BGI_novel_T014245	Novel_gene
215	6.82	7.1	7.66	7.9	7.77	7.09	ABCD1	NM_000033	Known_gene
687	1.88	2.95	1.9	1.39	1.6	1.79	KLF9	NM_001206	Known_gene
9730	12.08	12.54	12.27	12.71	13.42	13.32	DCAF1	BGI_novel_T010475,BGI_novel_T010476,BGI_novel_T010477,NM_001171904,NM_014703	Known_gene
9229	0	0	0	0	0.01	0	DLGAP1	NM_001242764,BGI_novel_T006998,NM_001242763,NM_001003809,NM_001242765,BGI_novel_T006995,BGI_novel_T006999,BGI_novel_T006996,NM_001242766,BGI_novel_T006997,BGI_novel_T007000,NM_004746,NM_001242762,NM_001308390,NM_001242761	Known_gene
112703	0.35	0.5	0.24	1.18	1.32	1.13	FAM71E1	NM_001308429,NM_138411	Known_gene
5692	274.72	223.02	216.22	247.37	240.55	259.65	PSMB4	NM_002796	Known_gene
5872	212.49	210.7	191.94	163.63	166.35	166.9	RAB13	NM_001272038,NM_002870	Known_gene
826	151.28	161.51	145.82	156.28	155.61	149.37	CAPNS1	NM_001302632,BGI_novel_T007671,BGI_novel_T007673,NM_001302633,NM_001749,BGI_novel_T007672,NM_001003962	Known_gene
140686	0.08	0.24	0.08	0.08	0.16	0.08	WFDC3	NM_080614	Known_gene
BGI_novel_G000325	0.09	0.06	0.03	0	0.09	0.09	BGI_novel_G000325	BGI_novel_T004118	Novel_gene
339487	19.44	18.46	19.15	19.57	20.27	18.3	ZBTB8OS	BGI_novel_T000359,BGI_novel_T000360,NM_178547,NM_001308135,NM_001308138,BGI_novel_T000362,BGI_novel_T000361,NM_001308137,NM_001308141,NM_001308136,NM_001308140,BGI_novel_T000363,NM_001308139,NM_001330475	Known_gene
57684	6.02	7.7	8.71	6.9	6.43	6.93	ZBTB26	NM_001304364,NM_001304363,NM_020924	Known_gene
201164	8.86	8.01	7.62	12.49	12.34	12.21	PLD6	NM_178836,BGI_novel_T006273	Known_gene
57097	2.81	3.2	3.61	2.12	2.54	2.1	PARP11	NM_001286522,NM_020367,NM_001286521,BGI_novel_T003179	Known_gene
10069	17.32	17.82	16.68	18.15	18.76	18.69	RWDD2B	NM_016940,NM_001320724	Known_gene
BGI_novel_G000914	0.56	0.67	0.69	0.81	0.7	0.65	BGI_novel_G000914	BGI_novel_T009657	Novel_gene
23612	9.69	8.4	8.05	10.05	9.99	10.68	PHLDA3	BGI_novel_T001305,NM_012396	Known_gene
2653	31.04	29.16	29.91	30.95	35.81	32.71	GCSH	NM_004483,BGI_novel_T005938	Known_gene
2548	16.94	17.87	17.36	19.49	17.64	18.28	GAA	NM_001079804,NM_001079803,NM_000152	Known_gene
60684	15.67	19.34	18.58	16.2	16.51	16.32	TRAPPC11	NM_199053,NM_021942	Known_gene
158219	1.67	2.09	1.92	1.47	1.51	1.2	TTC39B	NM_001168340,NM_001168341,BGI_novel_T014471,NM_001168339,NM_152574,BGI_novel_T014469,BGI_novel_T014470,NM_001168342	Known_gene
4090	15.02	17.19	18.11	15.28	16.57	16.54	SMAD5	NM_005903,NM_001001420,NM_001001419	Known_gene
26683	0	0	0	0	0.02	0	OR4F3	NM_001005224	Known_gene
730	0	0	0.02	0	0	0	C7	NM_000587	Known_gene
921	0	0	0	0.02	0.02	0	CD5	NM_001346456,NM_014207	Known_gene
374819	8.19	9.58	10.58	8.4	8.87	7.38	LRRC37A3	NM_001303255,BGI_novel_T006714,NM_199340	Known_gene
100885848	1.41	1.62	1.47	1.64	1.4	1.43	PTGES3L	NM_001261430,NM_001142653,NM_001142654	Known_gene
80975	0.26	0.04	0.19	0.16	0.19	0.26	TMPRSS5	BGI_novel_T002970,BGI_novel_T002969,NM_030770,NM_001288752,NM_001288749,NM_001288750,NM_001288751	Known_gene
284759	0	0.03	0	0	0	0	SIRPB2	NM_001122962,NM_001134836	Known_gene
55003	38.68	40.22	44.02	45.46	51.52	52.45	PAK1IP1	NM_017906	Known_gene
994	23.6	21.29	22.51	30.65	32.14	31.02	CDC25B	NM_001287517,NM_001287518,NM_001287524,NM_001287519,NM_021873,BGI_novel_T009308,NM_001287522,NM_004358,NM_001287520,NM_021872,NM_001287516,BGI_novel_T009307	Known_gene
10930	0.04	0.05	0.04	0.05	0.09	0	APOBEC2	NM_006789	Known_gene
84279	9.09	7.43	8.96	9.53	9.29	8.92	PRADC1	NM_032319	Known_gene
29923	29.04	25.82	25.2	17	17.75	17.95	HILPDA	NM_001098786,NM_013332	Known_gene
9940	0.04	0.01	0.01	0.01	0.03	0.01	DLEC1	NM_001321153,NM_007337,NM_007335	Known_gene
56062	0	0	0	0.06	0.11	0.08	KLHL4	NM_019117,NM_057162	Known_gene
2788	0.88	1.04	0.82	0.77	0.63	0.83	GNG7	NM_052847	Known_gene
1523	20.93	19.68	20.64	17.95	18.88	18.06	CUX1	NM_181552,NM_001202544,NM_001202545,NM_181500,BGI_novel_T013597,NM_001913,NM_001202543,NM_001202546	Known_gene
64798	0.95	0.83	0.52	0.94	0.41	0.43	DEPTOR	NM_001283012,BGI_novel_T014225,NM_022783,BGI_novel_T014224	Known_gene
5613	17.59	19.99	19.78	20	20.99	20.77	PRKX	BGI_novel_T015107,NM_005044	Known_gene
8972	0	0.01	0.01	0	0	0	MGAM	NM_004668	Known_gene
6405	3.38	3.13	2.82	3.56	3.25	3.45	SEMA3F	NM_001318800,NM_004186,NM_001318798,BGI_novel_T010458	Known_gene
84549	25.63	28.41	28.64	31.02	32.78	32.3	MAK16	NM_032509	Known_gene
6546	0	0	0	0	0	0	SLC8A1	NM_001112800,BGI_novel_T008412,NM_021097,BGI_novel_T008409,NM_001112802,NM_001252624,BGI_novel_T008411,NM_001112801,BGI_novel_T008410	Known_gene
84263	45.25	48.62	45.59	45.86	45.43	44.78	HSDL2	NM_032303,NM_001195822	Known_gene
BGI_novel_G000288	0.1	0.15	0.15	0.16	0.15	0.1	BGI_novel_G000288	BGI_novel_T003723	Novel_gene
79158	8.81	11.14	10.82	10.91	11.37	10.89	GNPTAB	NM_024312	Known_gene
727957	9.57	9.98	9.92	9.1	9.25	9.09	MROH1	NM_001099280,NM_001099281,NM_032450,BGI_novel_T014328,BGI_novel_T014329,BGI_novel_T014330,NM_001288814,BGI_novel_T014327	Known_gene
347344	1.68	1.67	2.02	1.51	1.46	1.07	ZNF81	NM_007137	Known_gene
9578	16.59	21.04	18.34	19.08	18.21	19.01	CDC42BPB	NM_006035,BGI_novel_T004720,BGI_novel_T004719,BGI_novel_T004718,BGI_novel_T004721	Known_gene
80000	0	0.01	0.01	0.02	0	0	GREB1L	NM_001142966	Known_gene
55705	17.02	19.24	19.89	19.21	18.68	18.09	IPO9	NM_018085	Known_gene
BGI_novel_G000563	0	0	0	0	0	0	BGI_novel_G000563	BGI_novel_T006044	Novel_gene
258010	20.77	20.61	17.24	16.64	17.07	19.01	SVIP	NM_001320341,BGI_novel_T002492,NM_001320342,NM_148893,NM_001320340,BGI_novel_T002493	Known_gene
283234	1.33	0.9	0.89	0.93	0.96	1.12	CCDC88B	NM_032251	Known_gene
51226	8.69	6.59	8.03	8.06	8.38	8.75	COPZ2	BGI_novel_T006594,NM_016429	Known_gene
221188	2.01	2.2	2.14	2.33	1.77	2.08	ADGRG5	BGI_novel_T005767,NM_153837,NM_001318481,BGI_novel_T005768,NM_001304376	Known_gene
1962	4.24	5.41	4.84	4.68	4.98	5.06	EHHADH	NM_001166415,BGI_novel_T010971,NM_001966	Known_gene
4594	13.79	13.73	14.43	13.26	14.26	13.53	MUT	NM_000255	Known_gene
9620	0.01	0	0.01	0.01	0.01	0.01	CELSR1	NM_014246	Known_gene
138199	15.49	15.96	16.77	18.15	18.42	18.16	CARNMT1	NM_152420,NM_001320497	Known_gene
100137049	0	0	0	0.23	0	0	PLA2G4B	NM_001114633	Known_gene
79056	5.47	6.35	6.21	5.56	4.62	5.54	PRRG4	BGI_novel_T002512,NM_024081	Known_gene
2819	0.02	0.02	0.02	0.05	0.07	0.07	GPD1	NM_001257199,NM_005276	Known_gene
347862	12.73	12.8	12.49	14.95	14.93	15.29	PDDC1	NM_001318822,BGI_novel_T002327,NM_182612,NM_001318820,NM_001318824,BGI_novel_T002328,BGI_novel_T002331,NM_001318818,BGI_novel_T002330,NM_001318821,NM_001318823,BGI_novel_T002329	Known_gene
55298	9.71	7.8	8.59	11.18	11.46	9.7	RNF121	NM_001300926,NM_018320	Known_gene
23205	0.09	0.17	0.07	0.12	0.14	0.21	ACSBG1	NM_001199377,NM_015162	Known_gene
9120	1.69	1.89	1.52	1.85	2.12	2.02	SLC16A6	NM_001174166,NM_004694	Known_gene
622	15.11	14.11	14.02	17.52	16.36	15.83	BDH1	NM_203314,BGI_novel_T011062,BGI_novel_T011049,NM_203315,BGI_novel_T011050,NM_004051	Known_gene
81876	137.44	135.94	126.25	151.39	141.51	143.7	RAB1B	NM_030981	Known_gene
51330	122.46	111.97	104.76	98.47	90.03	87.89	TNFRSF12A	NM_016639	Known_gene
23554	4	4.64	4.3	4.88	5.55	5.6	TSPAN12	BGI_novel_T013669,NM_012338	Known_gene
387885	0.06	0.2	0.06	0.06	0.2	0.26	CFAP73	NM_001144872,BGI_novel_T003777	Known_gene
2256	1.18	0.93	0.92	0.41	0.53	0.29	FGF11	NM_004112,NM_001303460	Known_gene
5718	68.93	70.01	71.91	71.29	77.07	76.03	PSMD12	NM_174871,NM_002816,NM_001316341,BGI_novel_T006719	Known_gene
5768	23.59	24.03	25.4	27.16	27.16	24.23	QSOX1	NM_001004128,NM_002826,BGI_novel_T001261,BGI_novel_T001260	Known_gene
2057	3.57	4.4	4.14	3.17	3.49	3.16	EPOR	BGI_novel_T007412,NM_000121	Known_gene
64072	0.19	0.33	0.15	0.12	0.31	0.19	CDH23	NM_001171933,NM_001171932,NM_001171935,NM_001171930,NM_001171934,NM_001171931,NM_052836,NM_022124,NM_001171936	Known_gene
90701	43.89	43.69	42.38	51.52	50.01	51.69	SEC11C	NM_033280,NM_001307941,BGI_novel_T007133	Known_gene
23176	26.33	24.12	25.85	27.26	28.13	26.62	8-Sep	NM_001098813,BGI_novel_T011952,NM_001098811,NM_001300798,NM_015146,BGI_novel_T011953,NM_001300799,NM_001098812	Known_gene
23127	1.01	1.3	1.06	0.75	0.67	1.12	COLGALT2	NM_001303420,NM_015101,NM_001303421,BGI_novel_T001275	Known_gene
10567	63.57	47.63	51.4	48.18	44.6	46.54	RABAC1	NM_006423	Known_gene
93380	13.11	12.54	14.19	13.39	14.5	14.47	MMGT1	NM_173470,NM_001330000	Known_gene
100507607	0.6	0.46	0.2	0.3	0.47	0.18	NPIPB9	NM_001287250,NM_001287251	Known_gene
83468	0	0.31	0.27	0.11	0.19	0.19	GLT8D2	NM_031302,NM_001316967	Known_gene
10640	15.33	19.9	20.38	17.24	17.92	18.32	EXOC5	NM_006544	Known_gene
5089	36.26	37.9	37.19	30.72	32.86	32.13	PBX2	BGI_novel_T012450,NM_002586	Known_gene
7348	0	0.04	0.07	0	0	0.07	UPK1B	NM_006952	Known_gene
64663	0	0.22	0	0	0.22	0.21	SPANXC	NM_022661	Known_gene
402055	11.57	10.21	11.37	13.63	13	14.49	SRRD	BGI_novel_T009878,BGI_novel_T009880,NM_001013694,BGI_novel_T009879	Known_gene
29941	37.95	39.66	39.1	43.7	42.46	42.39	PKN3	BGI_novel_T014937,NM_013355,NM_001317926	Known_gene
23140	4.83	5.26	5.64	5.69	5.97	5.28	ZZEF1	BGI_novel_T006104,BGI_novel_T006105,NM_015113	Known_gene
254531	24.82	32.33	25.08	25.62	24.82	24.85	LPCAT4	BGI_novel_T004813,NM_153613,BGI_novel_T004814,BGI_novel_T004811,BGI_novel_T004812	Known_gene
255631	0	0	0	0	0	0.01	COL24A1	NM_152890	Known_gene
56829	20.5	24.68	25.12	27.5	27.68	26.65	ZC3HAV1	BGI_novel_T013745,NM_020119,NM_024625	Known_gene
270	0	0	0	0	0	0	AMPD1	NM_000036,NM_001172626	Known_gene
6517	0.83	0.76	0.85	0.7	0.66	0.8	SLC2A4	NM_001042	Known_gene
26150	0	0.05	0	0	0	0	RIBC2	NM_015653	Known_gene
1602	0.61	0.87	0.51	0.54	0.63	0.61	DACH1	NM_080759,NM_004392,NM_080760	Known_gene
57172	0	0	0.03	0.03	0	0	CAMK1G	NM_020439	Known_gene
391322	0.92	0.8	0.78	0.81	0.16	1.39	LOC391322	NM_001144931	Known_gene
55425	15.05	17.2	18.45	16.79	17.65	17.94	GPALPP1	NM_018559,NM_001316951,NM_001316952	Known_gene
115207	3.82	4.4	4.51	6.94	7.42	7.59	KCTD12	NM_138444	Known_gene
5139	0	0.01	0	0	0	0	PDE3A	NM_000921,NM_001244683	Known_gene
80174	7.71	8.28	8.48	10.3	10.47	9.32	DBF4B	BGI_novel_T006551,BGI_novel_T006553,BGI_novel_T006550,NM_145663,NM_025104,BGI_novel_T006552,BGI_novel_T006554	Known_gene
440533	0	0	0	0.05	0	0	PSG8	NM_001130168,NM_182707,NM_001130167	Known_gene
1399	24.84	22.77	24.31	23.44	22.88	22.5	CRKL	NM_005207,BGI_novel_T009842	Known_gene
83480	11.99	12.66	12.95	14.13	14.57	12.89	PUS3	NM_031307,BGI_novel_T003076,NM_001271985	Known_gene
55072	8.45	9.1	8.36	8.84	8.68	8.69	RNF31	BGI_novel_T004344,NM_017999,BGI_novel_T004345,NM_001310332	Known_gene
26504	6.83	7.89	7.8	7.83	8.33	7.21	CNNM4	NM_020184	Known_gene
103	56.16	55.64	58.93	35.88	35.42	35.95	ADAR	BGI_novel_T001046,NM_015840,BGI_novel_T001045,NM_001111,NM_015841,NM_001193495,NM_001025107	Known_gene
127833	0.01	0.07	0.07	0.05	0.07	0.07	SYT2	NM_177402,NM_001136504	Known_gene
8228	6.43	6.55	6.43	5.67	5.47	6.45	PNPLA4	NM_004650,NM_001172672,NM_001142389	Known_gene
8875	0.05	0	0	0	0	0	VNN2	NM_078488,NM_004665,NM_001242350	Known_gene
55602	9.65	10.24	8.16	9.51	9.13	10.28	CDKN2AIP	NM_001317343,NM_017632	Known_gene
53637	0.03	0	0	0	0	0	S1PR5	NM_030760,NM_001166215	Known_gene
10473	85.6	79.58	76.04	65.99	74.42	72.59	HMGN4	NM_006353	Known_gene
4528	34.99	37.35	39.54	35.15	36.75	37.81	MTIF2	BGI_novel_T008470,NM_001321004,BGI_novel_T008472,BGI_novel_T008471,BGI_novel_T008473,NM_001005369,NM_001321002,NM_001321001,NM_001321005,BGI_novel_T008469,NM_002453,NM_001321003	Known_gene
57407	21.87	17.57	18.84	26.46	23.9	23.48	NMRAL1	NM_001305141,BGI_novel_T006053,NM_020677,NM_001305142,BGI_novel_T006054	Known_gene
BGI_novel_G000403	0	0.15	0	0	0.05	0	BGI_novel_G000403	BGI_novel_T004728	Novel_gene
BGI_novel_G001198	0.09	0.09	0.18	0.18	0	0	BGI_novel_G001198	BGI_novel_T011855	Novel_gene
388284	0.11	0.18	0.18	0.06	0.18	0.23	C16orf86	NM_001012984	Known_gene
2534	11.69	11.87	12.13	9.76	10.34	10.19	FYN	NM_153047,BGI_novel_T012736,NM_153048,BGI_novel_T012737,BGI_novel_T012738,NM_002037	Known_gene
653720	0.02	0	0	0.02	0	0	GOLGA8M	NM_001282468	Known_gene
5525	17.71	20.64	18.32	18.04	19.12	18.96	PPP2R5A	NM_001199756,NM_006243	Known_gene
6772	18.11	18.94	18.76	18.47	20.36	20.18	STAT1	NM_007315,NM_139266	Known_gene
5500	49.43	54.13	52.32	49.4	52.76	53.76	PPP1CB	BGI_novel_T008338,NM_206876,BGI_novel_T008337,BGI_novel_T008336,BGI_novel_T008335,NM_002709	Known_gene
6173	1540.57	1480.74	1392.93	1152.21	1101.12	1205.02	RPL36A	NM_021029,NM_001199972	Known_gene
64397	12.12	13.51	13.93	12.12	13.3	12.85	ZNF106	BGI_novel_T004890,BGI_novel_T004889,NM_001284306,NM_001284307,NM_022473	Known_gene
7799	5.78	6.95	7.89	6.72	7.23	7.24	PRDM2	BGI_novel_T000156,NM_012231,NM_001135610,NM_015866,NM_001007257	Known_gene
23428	0	0	0	0.02	0.07	0	SLC7A8	NM_012244,NM_001267037,NM_182728,NM_001267036	Known_gene
84321	157.16	134.62	132.06	123.86	128.83	133	THOC3	NM_032361	Known_gene
11202	0	0	0.08	0	0	0	KLK8	NM_144505,NM_007196,NM_144506,NM_001281431,NM_144507	Known_gene
25949	33.51	40.67	37.03	26.74	30.11	31.94	SYF2	NM_207170,NM_015484	Known_gene
10813	13.08	12.96	12.66	13.09	15.86	15.99	UTP14A	NM_001166221,NM_006649	Known_gene
51333	2.71	2.16	2.15	2.95	2.87	3.24	ZNF771	NM_016643,BGI_novel_T005665,NM_001142305	Known_gene
57158	0	0.01	0	0	0	0	JPH2	NM_175913,NM_020433	Known_gene
246176	0	0	0	0	0	0	GAS2L2	NM_139285	Known_gene
8315	8.28	8.41	9.7	9.54	9.22	9.09	BRAP	BGI_novel_T003763,NM_006768	Known_gene
55892	6.31	6.31	6.49	6.26	6.12	6.6	MYNN	NM_001185118,NM_018657,BGI_novel_T010908,NM_001185119	Known_gene
23163	13.59	15.02	14.44	15.5	16.23	15.27	GGA3	NM_001291641,NM_014001,NM_001291642,NM_138619,BGI_novel_T006773,NM_001172704,NM_001172703	Known_gene
6343	0.15	0	0	0	0	0	SCT	NM_021920	Known_gene
80723	0.04	0.05	0.13	0.05	0.04	0	SLC35G2	NM_025246,NM_001097600,NM_001097599	Known_gene
10298	15.3	16.01	14.89	17.19	14.86	16.19	PAK4	BGI_novel_T007728,NM_005884,NM_001014831,NM_001014835,NM_001014834,NM_001014832	Known_gene
51804	7.53	8.67	8.9	7.7	8.08	7.54	SIX4	BGI_novel_T004477,NM_017420	Known_gene
63901	19.44	22.67	23.07	21.1	21.72	22.83	FAM111A	NM_001142521,NM_022074,BGI_novel_T002608,NM_001312909,NM_198847,BGI_novel_T002610,NM_001312910,BGI_novel_T002609,BGI_novel_T002607,NM_001142519,BGI_novel_T002606,NM_001312911,NM_001142520,BGI_novel_T002605	Known_gene
26575	0	0	0.1	0.11	0	0.05	RGS17	NM_012419	Known_gene
5728	6.76	8.84	7.77	7.14	7.67	7.28	PTEN	NM_000314,NM_001304717,BGI_novel_T001981,NM_001304718,BGI_novel_T001982	Known_gene
5514	17.78	19.45	19.8	24.37	24.17	22.94	PPP1R10	NM_002714	Known_gene
57186	4.73	5.23	5.19	5.01	4.93	5.26	RALGAPA2	NM_020343	Known_gene
8407	62.37	55.35	55.76	58.61	51.19	54.21	TAGLN2	NM_001277223,NM_003564,NM_001277224	Known_gene
58505	95.59	93.4	91.74	92.7	104.43	102.09	OSTC	NM_021227,NM_001267817,NM_001267818	Known_gene
55146	34.25	30.06	31.55	30.12	31.69	30.41	ZDHHC4	NM_018106,NM_001134387,NM_001134388,NM_001134389,BGI_novel_T013170	Known_gene
51360	7.59	8.9	8.81	7.68	8.5	8.64	MBTPS2	NM_015884	Known_gene
2323	6.56	5.67	6.88	7.21	5.56	3.95	FLT3LG	NM_001459,BGI_novel_T007957,BGI_novel_T007960,NM_001204503,NM_001278637,NM_001204502,NM_001278638,BGI_novel_T007959,BGI_novel_T007958	Known_gene
6157	244.89	185.01	195.05	192.25	175.7	180.99	RPL27A	BGI_novel_T002412,NM_000990	Known_gene
51602	38.85	46.18	47.74	51.15	50.35	53.86	NOP58	NM_015934	Known_gene
80740	0.08	0	0	0	0	0	LY6G6C	NM_025261	Known_gene
23116	3.52	4.28	4.43	3.94	3.64	4.17	FAM179B	NM_001308120,NM_015091,BGI_novel_T004398,BGI_novel_T004397	Known_gene
9654	10.57	11.54	11.07	13.14	12.93	12.8	TTLL4	NM_014640,BGI_novel_T009088	Known_gene
84868	0.06	0	0.09	0.15	0.06	0.06	HAVCR2	NM_032782	Known_gene
9949	3.87	4.81	4.66	5.44	5.85	5.3	AMMECR1	NM_001171689,NM_015365,NM_001025580	Known_gene
7374	51.04	42.27	49.02	47.18	46.61	45.7	UNG	NM_080911,NM_003362	Known_gene
51444	16.92	17.7	18.1	19.46	21.99	20.75	RNF138	NM_016271,NM_198128,NM_001191324	Known_gene
478	5.2	5.47	4.81	5.9	5.62	5.35	ATP1A3	BGI_novel_T007788,BGI_novel_T007789,NM_001256214,NM_152296,NM_001256213	Known_gene
8548	10.32	12.93	13.43	11.67	13.18	12.08	BLZF1	NM_003666,NM_001320972,NM_001320973	Known_gene
10564	10.3	11.09	12.07	12.03	13.1	12.64	ARFGEF2	BGI_novel_T009563,NM_006420	Known_gene
836	20.21	21.95	21.05	19.12	21.43	21.9	CASP3	NM_032991,NM_004346,BGI_novel_T011574	Known_gene
7559	9.12	12.18	12.64	11.51	11.52	11.29	ZNF12	NM_016265,NM_006956	Known_gene
261734	2.2	2.85	2.75	2.72	2.95	2.79	NPHP4	NM_015102,BGI_novel_T000079,BGI_novel_T000078,NM_001291594,NM_001291593	Known_gene
3068	269.35	270.9	261.91	246.66	254.14	252.56	HDGF	BGI_novel_T001122,NM_001126050,NM_001126051,NM_001319188,NM_004494,NM_001319186,NM_001319187	Known_gene
90576	3.95	3.59	4.2	3.58	5.33	4.06	ZNF799	BGI_novel_T007435,NM_001080821,NM_001322497,NM_001322498	Known_gene
BGI_novel_G000722	0	0	0	0.69	0	0	BGI_novel_G000722	BGI_novel_T007784	Novel_gene
140803	0.18	0.2	0.18	0.15	0.23	0.19	TRPM6	NM_001177310,NM_017662,NM_001177311	Known_gene
3512	0.05	0	0	0.06	0	0	JCHAIN	NM_144646	Known_gene
22933	18.99	19	20.55	21.83	19.52	19.72	SIRT2	BGI_novel_T007721,NM_030593,NM_012237,NM_001193286	Known_gene
28232	3.89	3.92	4.29	4.49	3.97	3.86	SLCO3A1	NM_013272,NM_001145044	Known_gene
9104	0	0	0	0.05	0	0	RGN	BGI_novel_T015215,NM_001282848,NM_001282849,NM_152869,NM_004683	Known_gene
5906	18.13	18.12	17.66	15.94	17.24	16.73	RAP1A	BGI_novel_T000800,NM_001291896,NM_001010935,BGI_novel_T000799,NM_002884	Known_gene
7448	0	0.13	0	0.05	0	0.04	VTN	NM_000638	Known_gene
8504	15.42	15.52	15.46	14.06	14.84	13.95	PEX3	NM_003630,BGI_novel_T012849	Known_gene
54776	18.69	20.22	19.19	16.15	14.51	14.49	PPP1R12C	NM_017607,NM_001271618,BGI_novel_T008068	Known_gene
154091	1.19	1.25	1.09	0.98	1.07	1.02	SLC2A12	NM_145176	Known_gene
57181	23.15	28.43	26.9	19.44	20.36	19.52	SLC39A10	NM_001127257,NM_020342	Known_gene
26127	20.02	22.42	20.51	15.24	13.27	15.64	FGFR1OP2	BGI_novel_T003303,NM_001171887,NM_001171888,NM_015633	Known_gene
343	0.06	0	0	0	0	0.06	AQP8	NM_001169	Known_gene
56261	9.94	11.23	10.45	14.91	15.85	15.6	GPCPD1	BGI_novel_T009322,NM_019593	Known_gene
91523	0	0	0	0.04	0	0	PCED1B	NM_001281429,NM_138371	Known_gene
54993	5.88	5.3	5.98	6.91	5.29	7.08	ZSCAN2	NM_017894,NM_181877,NM_001007072	Known_gene
92259	11.75	9.58	8.38	10.33	9.02	9.47	MRPS36	NM_033281	Known_gene
9262	6.66	8.35	8.32	6.65	6.62	6.17	STK17B	NM_004226	Known_gene
23528	11.75	13.71	13.64	13.51	14.15	14.22	ZNF281	NM_001281293,NM_012482,BGI_novel_T001301,NM_001281294	Known_gene
347051	0.67	0.7	0.86	0.72	0.58	1.02	SLC10A5	NM_001010893	Known_gene
25929	21.6	21.3	21.61	25.91	26.45	26.98	GEMIN5	BGI_novel_T012158,NM_001252156,NM_015465	Known_gene
23024	0.81	0.79	0.73	1.13	0.94	0.84	PDZRN3	NM_001303140,NM_015009,NM_001303139,NM_001303142,NM_001303141	Known_gene
80317	2.03	2.49	2.33	2.33	1.9	2.3	ZKSCAN3	NM_001242895,BGI_novel_T012421,NM_001242894,NM_024493	Known_gene
100127983	0.24	0.45	0.66	0.27	0.5	0.3	C8orf88	NM_001190972	Known_gene
7768	2.66	3.13	3.42	3.32	3.6	3.16	ZNF225	NM_013362,NM_001321685	Known_gene
91409	0.67	0.52	0.49	0.59	0.55	0.64	CCDC74B	NM_207310,NM_001258307	Known_gene
54964	2.64	2.05	2.15	2.45	1.41	1.61	C1orf56	NM_017860	Known_gene
128497	0.53	0.34	0.66	0.57	0	0.32	SPATA25	NM_080608	Known_gene
574028	0	0.02	0	0	0	0	CLLU1	NM_001025233	Known_gene
60526	9.4	9.79	9.72	11.16	11.94	11.88	LDAH	NM_001282720,NM_021925,NM_001282723,NM_001282721,NM_001282724,NM_001282719,NM_001282722	Known_gene
10723	6.18	5.57	6.41	7.3	7.29	7.18	SLC12A7	NM_006598,BGI_novel_T011625,BGI_novel_T011626,BGI_novel_T011627	Known_gene
84803	6.42	6.68	7.79	9.55	10.47	10	GPAT3	NM_032717,NM_001256422,BGI_novel_T011337,NM_001256421	Known_gene
9013	12.36	12.04	12.1	17.76	15.91	16.54	TAF1C	NM_139353,BGI_novel_T005946,NM_001243156,NM_001243158,BGI_novel_T005947,NM_001243159,BGI_novel_T005948,NM_005679,NM_001243160,NM_001243157,BGI_novel_T005945	Known_gene
54715	0.02	0	0	0	0	0	RBFOX1	BGI_novel_T005478,BGI_novel_T005475,BGI_novel_T005473,BGI_novel_T005477,NM_145892,NM_018723,BGI_novel_T005476,BGI_novel_T005471,BGI_novel_T005479,BGI_novel_T005474,NM_001308117,BGI_novel_T005480,NM_145893,NM_145891,BGI_novel_T005472,NM_001142334,NM_001142333	Known_gene
5900	24.64	24.94	24.91	25.07	22.47	23.93	RALGDS	NM_001271775,NM_001271774,BGI_novel_T015001,NM_006266,NM_001271776,BGI_novel_T015002,NM_001042368	Known_gene
23389	6.24	7.08	6.98	6.11	6.38	6.18	MED13L	BGI_novel_T003783,BGI_novel_T003785,NM_015335,BGI_novel_T003784	Known_gene
138724	0.04	0.05	0	0	0.11	0	C9orf131	NM_001040411,NM_001040410,NM_001040412,BGI_novel_T014521,NM_203299,NM_001287391	Known_gene
28970	13.25	13.44	12.9	10.49	11.79	10.73	C11orf54	NM_001286068,NM_001286070,BGI_novel_T002914,NM_014039,NM_001286067,NM_001286071,NM_001286069	Known_gene
3980	12.46	14.16	14.88	14.36	15.36	14.96	LIG3	NM_002311,NM_013975	Known_gene
57211	11.7	14.32	14.92	12.43	12.49	12.18	ADGRG6	NM_001032394,NM_001032395,NM_198569,BGI_novel_T012835,NM_020455	Known_gene
26175	15.01	13.25	11.91	12.58	14.6	12.05	TMEM251	NM_001098621,NM_015676	Known_gene
145748	3.15	2.79	3.51	3.87	3.41	4.08	LYSMD4	BGI_novel_T005249,NM_001284417,NM_001284422,NM_001284418,NM_152449,NM_001284420,NM_001284421,NM_001284419	Known_gene
10686	0	0	0	0.02	0	0	CLDN16	NM_006580	Known_gene
375316	0.18	0.2	0.24	0.1	0.18	0.16	RBM44	NM_001080504	Known_gene
721	0	0.07	0.09	0.1	0.09	0	C4B	NM_001002029	Known_gene
669	12.43	14.3	12.89	12.25	13.96	12.68	BPGM	BGI_novel_T013734,NM_199186,NM_001724,NM_001293085	Known_gene
79029	9.02	8.71	8.71	9.99	9.63	9.24	SPATA5L1	NM_024063,NM_001323640	Known_gene
84219	4.3	4.09	3.64	4.71	4.32	4.02	WDR24	NM_032259	Known_gene
11334	24	20.46	19.32	22.02	20.64	20.89	TUSC2	NM_007275	Known_gene
BGI_novel_G000976	11.09	11.41	11.72	11.22	12.42	11.69	BGI_novel_G000976	BGI_novel_T010128	Novel_gene
79906	1.67	1.37	1.78	1.64	1.76	1.63	MORN1	NM_001301060,NM_024848,BGI_novel_T000063	Known_gene
64282	5.75	6.21	6.82	6.19	6.34	6.63	PAPD5	NM_001040284,NM_001040285	Known_gene
80097	72.98	55.28	60.99	72.51	63.07	63.28	MZT2B	NM_001330282,NM_001330284,NM_025029	Known_gene
401563	0.04	0.02	0.09	0.06	0.06	0.05	C9orf139	NM_207511	Known_gene
161436	2.93	4.15	3.98	4.07	4.57	4.53	EML5	BGI_novel_T004633,BGI_novel_T004636,NM_183387,BGI_novel_T004635,BGI_novel_T004634	Known_gene
10989	67.58	69.78	70.45	75.71	80.22	77.8	IMMT	NM_001100169,NM_006839,NM_001100170,BGI_novel_T008597	Known_gene
55367	9.03	8.7	7.71	10.92	9.86	9.89	PIDD1	BGI_novel_T002334,BGI_novel_T002333,NM_145887,NM_145886,BGI_novel_T002332	Known_gene
[truncated: 14,367 more rows]
